# Supplementary material for: High efficiency and fast van der Waals hetero-photodiodes with a unilateral depletion region
Source: Nat Commun. 2019 Oct 11;10:4663. doi: 10.1038/s41467-019-12707-3 (PMC6789142; doi:10.1038/s41467-019-12707-3)
Supplement: Supplementary file 2 — Source Data [file 41467_2019_12707_MOESM2_ESM.xlsx]

## Sheet: Figure 1c and d
Figure 1c and d
Vds	Ids	Ids	Ids	Ids	Ids	Ids	Ids	Ids	Ids	Ids	Ids	Ids	Ids
V	A	A	A	A	A	A	A	A	A	A	A	A	A
	Vg=-60	Vg=-50	Vg=-40	Vg=-30	Vg=-20	Vg=-10	Vg=0	Vg=10	Vg=20	Vg=30	Vg=40	Vg=50	Vg=60
1	2.1742e-09	2.6413e-09	2.4238e-09	2.8884e-09	4.36e-09	4.3711e-09	6.3343e-09	6.069e-08	3.04172e-07	6.78242e-07	1.1386e-06	1.6266e-06	2.132e-06
0.99	2.2632e-09	2.6156e-09	2.519e-09	2.7622e-09	4.193e-09	3.9307e-09	6.1594e-09	5.9936e-08	3.03978e-07	6.71498e-07	1.1198e-06	1.624e-06	2.104e-06
0.98	1.9361e-09	2.5243e-09	2.2595e-09	2.7483e-09	3.5415e-09	3.2885e-09	5.9891e-09	6.1453e-08	3.06764e-07	6.63788e-07	1.1194e-06	1.6192e-06	2.0866e-06
0.97	1.8592e-09	2.5523e-09	2.338e-09	2.5164e-09	3.5633e-09	3.0865e-09	5.6576e-09	6.0994e-08	3.09218e-07	6.65014e-07	1.1086e-06	1.5806e-06	2.0518e-06
0.96	1.6849e-09	2.2724e-09	2.1363e-09	2.0462e-09	3.3323e-09	3.0593e-09	5.4145e-09	5.4768e-08	2.95656e-07	6.53148e-07	1.1006e-06	1.5738e-06	2.0368e-06
0.95	1.7462e-09	2.2541e-09	2.0906e-09	2.4762e-09	3.0108e-09	2.898e-09	5.1985e-09	5.3543e-08	2.88274e-07	6.47388e-07	1.088e-06	1.5602e-06	2.0018e-06
0.94	1.6694e-09	2.0525e-09	1.7564e-09	2.1247e-09	2.683e-09	2.7469e-09	5.0974e-09	5.2956e-08	2.90184e-07	6.48384e-07	1.0784e-06	1.5326e-06	1.9632e-06
0.93	1.5424e-09	1.9027e-09	1.8441e-09	1.8895e-09	2.6552e-09	2.5215e-09	4.8347e-09	4.9954e-08	2.91052e-07	6.394e-07	1.0728e-06	1.5166e-06	1.9424e-06
0.92	1.5183e-09	1.7965e-09	1.6401e-09	1.8916e-09	2.4994e-09	2.3653e-09	4.7511e-09	5.2974e-08	2.87574e-07	6.32326e-07	1.0576e-06	1.4888e-06	1.8996e-06
0.91	1.347e-09	1.6258e-09	1.6272e-09	1.6379e-09	2.323e-09	2.2378e-09	4.7808e-09	5.2472e-08	2.87926e-07	6.31472e-07	1.0558e-06	1.4722e-06	1.8796e-06
0.9	1.3952e-09	1.6257e-09	1.6098e-09	1.6637e-09	2.4158e-09	2.1349e-09	4.4492e-09	5.1265e-08	2.92918e-07	6.25194e-07	1.0424e-06	1.452e-06	1.851e-06
0.89	1.2691e-09	1.4312e-09	1.6356e-09	1.4844e-09	2.0812e-09	1.9822e-09	4.1592e-09	5.2502e-08	2.95392e-07	6.2142e-07	1.028e-06	1.4284e-06	1.8016e-06
0.88	1.1928e-09	1.3198e-09	1.5144e-09	1.4118e-09	1.9712e-09	1.723e-09	4.0027e-09	5.096e-08	2.91444e-07	6.11412e-07	1.0162e-06	1.4078e-06	1.789e-06
0.87	1.1023e-09	1.2683e-09	1.4226e-09	1.3063e-09	1.8831e-09	1.6304e-09	3.7666e-09	5.0499e-08	2.8099e-07	6.06194e-07	1.0088e-06	1.4014e-06	1.741e-06
0.86	1.0354e-09	1.2044e-09	1.0224e-09	1.3496e-09	1.7525e-09	1.525e-09	3.7013e-09	4.8728e-08	2.82242e-07	6.0335e-07	1.00357e-06	1.3682e-06	1.7098e-06
0.85	1.0048e-09	1.1573e-09	9.924e-10	1.1756e-09	1.521e-09	1.4378e-09	3.5452e-09	4.807e-08	2.80106e-07	6.00526e-07	9.91408e-07	1.3568e-06	1.684e-06
0.84	8.794e-10	1.0461e-09	9.383e-10	1.127e-09	1.4459e-09	1.3421e-09	3.414e-09	4.7191e-08	2.6534e-07	5.86704e-07	9.83302e-07	1.3366e-06	1.6494e-06
0.83	8.723e-10	1.002e-09	1.0738e-09	1.1222e-09	1.4304e-09	1.2153e-09	3.3986e-09	4.4315e-08	2.58144e-07	5.8674e-07	9.7275e-07	1.314e-06	1.6392e-06
0.82	8.514e-10	9.753e-10	1.0394e-09	9.963e-10	1.3397e-09	1.1581e-09	3.2584e-09	4.0101e-08	2.57124e-07	5.83546e-07	9.5765e-07	1.295e-06	1.5954e-06
0.81	8.042e-10	9.027e-10	9.37e-10	9.814e-10	1.2823e-09	1.0923e-09	3.2019e-09	4.2571e-08	2.59114e-07	5.75792e-07	9.44492e-07	1.2742e-06	1.5588e-06
0.8	6.873e-10	8.06e-10	9.25e-10	8.815e-10	1.1354e-09	9.897e-10	3.0951e-09	4.1373e-08	2.53622e-07	5.74658e-07	9.26344e-07	1.2628e-06	1.534e-06
0.79	6.431e-10	7.918e-10	7.948e-10	8.959e-10	9.7e-10	9.99e-10	2.9387e-09	3.8687e-08	2.59784e-07	5.71466e-07	9.1611e-07	1.235e-06	1.5038e-06
0.78	6.239e-10	8.032e-10	8.336e-10	8.452e-10	9.494e-10	9.31e-10	2.8914e-09	3.8689e-08	2.54588e-07	5.70508e-07	9.03058e-07	1.2152e-06	1.4658e-06
0.77	6.481e-10	6.881e-10	7.57e-10	7.672e-10	8.733e-10	8.67e-10	2.7822e-09	3.5993e-08	2.4486e-07	5.60106e-07	8.9512e-07	1.1948e-06	1.4404e-06
0.76	5.916e-10	6.74e-10	7.057e-10	7.841e-10	8.403e-10	7.369e-10	2.626e-09	3.5978e-08	2.4087e-07	5.52804e-07	8.84904e-07	1.1678e-06	1.41e-06
0.75	5.525e-10	6.326e-10	6.317e-10	7.019e-10	7.935e-10	7.348e-10	2.4564e-09	3.6135e-08	2.37452e-07	5.48372e-07	8.73002e-07	1.1408e-06	1.3734e-06
0.74	4.929e-10	5.756e-10	6.161e-10	6.559e-10	7.337e-10	7.073e-10	2.3384e-09	3.5944e-08	2.346e-07	5.45526e-07	8.5842e-07	1.1306e-06	1.339e-06
0.73	4.814e-10	5.527e-10	5.883e-10	6.43e-10	6.75e-10	6.535e-10	2.2438e-09	3.176e-08	2.30744e-07	5.38012e-07	8.47104e-07	1.1016e-06	1.3154e-06
0.72	4.393e-10	5.472e-10	5.453e-10	5.413e-10	6.482e-10	5.945e-10	2.2047e-09	3.2132e-08	2.28424e-07	5.32638e-07	8.34376e-07	1.0776e-06	1.285e-06
0.71	3.797e-10	4.887e-10	5.027e-10	5.403e-10	6.408e-10	5.14e-10	2.1013e-09	3.502e-08	2.26576e-07	5.22902e-07	8.19118e-07	1.0624e-06	1.246e-06
0.7	3.857e-10	4.704e-10	4.526e-10	5.03e-10	6.256e-10	5.49e-10	2.0357e-09	3.4575e-08	2.16838e-07	5.1228e-07	8.02476e-07	1.0346e-06	1.2232e-06
0.69	3.473e-10	4.366e-10	4.457e-10	4.744e-10	5.417e-10	4.662e-10	2.0882e-09	3.2366e-08	2.08496e-07	5.0454e-07	7.91244e-07	1.0142e-06	1.1996e-06
0.68	2.999e-10	4.135e-10	4.142e-10	4.214e-10	4.658e-10	4.606e-10	2.0147e-09	3.0045e-08	2.10504e-07	5.02186e-07	7.79424e-07	9.90334e-07	1.1612e-06
0.67	3.229e-10	4.007e-10	3.967e-10	3.9e-10	4.637e-10	4.233e-10	1.9518e-09	3.3609e-08	2.05918e-07	4.88116e-07	7.64112e-07	9.73986e-07	1.1324e-06
0.66	2.773e-10	3.724e-10	3.742e-10	3.673e-10	4.154e-10	4.215e-10	1.8227e-09	3.0266e-08	2.0472e-07	4.83958e-07	7.50362e-07	9.5217e-07	1.105e-06
0.65	2.715e-10	3.547e-10	3.472e-10	3.313e-10	3.937e-10	3.764e-10	1.7017e-09	2.8922e-08	1.9709e-07	4.69488e-07	7.3261e-07	9.21568e-07	1.0776e-06
0.64	2.507e-10	3.318e-10	3.326e-10	3.162e-10	3.674e-10	3.526e-10	1.6434e-09	2.8979e-08	1.96176e-07	4.62294e-07	7.17548e-07	9.00308e-07	1.0488e-06
0.63	2.307e-10	3.034e-10	2.961e-10	3.123e-10	3.619e-10	3.389e-10	1.617e-09	2.8509e-08	1.9197e-07	4.5963e-07	7.02498e-07	8.78094e-07	1.0232e-06
0.62	2.266e-10	2.829e-10	2.956e-10	2.941e-10	3.353e-10	3.012e-10	1.5258e-09	2.6164e-08	1.86652e-07	4.45384e-07	6.89234e-07	8.5667e-07	9.94046e-07
0.61	2.341e-10	2.667e-10	2.711e-10	2.783e-10	3.077e-10	2.851e-10	1.515e-09	2.6165e-08	1.86718e-07	4.44208e-07	6.7216e-07	8.3442e-07	9.64544e-07
0.6	2.113e-10	2.38e-10	2.54e-10	2.66e-10	2.987e-10	2.537e-10	1.4612e-09	2.6733e-08	1.80534e-07	4.3232e-07	6.56472e-07	8.08142e-07	9.34212e-07
0.59	2.074e-10	2.301e-10	2.461e-10	2.438e-10	2.996e-10	2.526e-10	1.3169e-09	2.683e-08	1.70844e-07	4.23792e-07	6.38926e-07	7.87454e-07	9.05546e-07
0.58	1.938e-10	2.221e-10	2.279e-10	2.296e-10	2.467e-10	2.491e-10	1.2262e-09	2.4485e-08	1.71358e-07	4.19494e-07	6.24924e-07	7.65042e-07	8.79406e-07
0.57	1.841e-10	2.059e-10	2.246e-10	2.095e-10	2.257e-10	2.394e-10	1.2148e-09	2.6297e-08	1.66048e-07	4.08898e-07	6.09056e-07	7.45452e-07	8.5147e-07
0.56	1.562e-10	2.02e-10	2.019e-10	1.936e-10	2.287e-10	2.126e-10	1.1555e-09	2.4066e-08	1.634e-07	4.00318e-07	5.90954e-07	7.20804e-07	8.24452e-07
0.55	1.511e-10	1.823e-10	1.906e-10	1.803e-10	2.03e-10	2.115e-10	1.1597e-09	2.2797e-08	1.58422e-07	3.8874e-07	5.74726e-07	6.98762e-07	7.97156e-07
0.54	1.509e-10	1.701e-10	1.666e-10	1.698e-10	1.973e-10	2.062e-10	1.1385e-09	2.3809e-08	1.51496e-07	3.78494e-07	5.56406e-07	6.73338e-07	7.7244e-07
0.53	1.389e-10	1.606e-10	1.776e-10	1.744e-10	1.861e-10	1.805e-10	1.0203e-09	2.1723e-08	1.47608e-07	3.65282e-07	5.4164e-07	6.52742e-07	7.4558e-07
0.52	1.314e-10	1.481e-10	1.549e-10	1.606e-10	1.677e-10	1.769e-10	1.0277e-09	2.092e-08	1.44702e-07	3.57224e-07	5.24642e-07	6.28828e-07	7.1816e-07
0.51	1.228e-10	1.472e-10	1.524e-10	1.477e-10	1.595e-10	1.654e-10	9.681e-10	1.9954e-08	1.40292e-07	3.4664e-07	5.08318e-07	6.08614e-07	6.89442e-07
0.5	1.182e-10	1.299e-10	1.305e-10	1.294e-10	1.566e-10	1.509e-10	9.366e-10	2.0254e-08	1.35914e-07	3.35688e-07	4.89188e-07	5.84172e-07	6.7023e-07
0.49	1.055e-10	1.275e-10	1.287e-10	1.318e-10	1.468e-10	1.483e-10	8.831e-10	1.8477e-08	1.32004e-07	3.24282e-07	4.69888e-07	5.6315e-07	6.42666e-07
0.48	1.07e-10	1.14e-10	1.163e-10	1.234e-10	1.383e-10	1.377e-10	8.262e-10	1.934e-08	1.26838e-07	3.122e-07	4.51138e-07	5.4147e-07	6.15556e-07
0.47	9.95e-11	1.049e-10	1.132e-10	1.109e-10	1.251e-10	1.294e-10	7.706e-10	1.8606e-08	1.22008e-07	3.01878e-07	4.3261e-07	5.19218e-07	5.88768e-07
0.46	9.11e-11	1.029e-10	1.045e-10	1.061e-10	1.162e-10	1.262e-10	7.716e-10	1.8622e-08	1.1797e-07	2.89908e-07	4.14322e-07	4.9345e-07	5.65348e-07
0.45	9.02e-11	1.007e-10	1.122e-10	1.019e-10	1.11e-10	1.185e-10	7.814e-10	1.7545e-08	1.13926e-07	2.7699e-07	3.96326e-07	4.72968e-07	5.39568e-07
0.44	7.98e-11	8.63e-11	9.85e-11	9.43e-11	1.057e-10	1.061e-10	7.142e-10	1.5366e-08	1.10594e-07	2.63778e-07	3.77964e-07	4.47514e-07	5.14222e-07
0.43	7.4e-11	8.02e-11	8.99e-11	8.88e-11	1.006e-10	1.087e-10	7.491e-10	1.5273e-08	1.05562e-07	2.52488e-07	3.57492e-07	4.25436e-07	4.83966e-07
0.42	6.77e-11	7.87e-11	8.22e-11	8.08e-11	9e-11	9.92e-11	7.181e-10	1.4101e-08	1.01866e-07	2.40048e-07	3.39962e-07	4.02284e-07	4.5775e-07
0.41	6.6e-11	7.75e-11	8.02e-11	7.3e-11	8.32e-11	9.03e-11	7.186e-10	1.355e-08	8.7241e-08	2.26806e-07	3.1996e-07	3.79272e-07	4.29286e-07
0.4	6.17e-11	6.63e-11	7.12e-11	8.03e-11	7.97e-11	8.78e-11	6.881e-10	1.2845e-08	9.3061e-08	2.15646e-07	3.01496e-07	3.54618e-07	4.0249e-07
0.39	5.67e-11	6.32e-11	6.84e-11	7e-11	7.32e-11	7.69e-11	6.584e-10	1.2597e-08	8.8423e-08	2.03906e-07	2.82052e-07	3.32516e-07	3.78416e-07
0.38	5.67e-11	6.03e-11	6.54e-11	6.51e-11	6.89e-11	7.82e-11	6.123e-10	1.2859e-08	8.4098e-08	1.91648e-07	2.62512e-07	3.09414e-07	3.52686e-07
0.37	4.7e-11	5.58e-11	6.25e-11	6.09e-11	6.53e-11	7.39e-11	5.966e-10	1.1734e-08	7.9489e-08	1.7962e-07	2.4261e-07	2.86928e-07	3.25956e-07
0.36	4.67e-11	5.29e-11	5.82e-11	5.8e-11	5.57e-11	6.76e-11	6.16e-10	1.0738e-08	7.5749e-08	1.66702e-07	2.2453e-07	2.64536e-07	3.01954e-07
0.35	4.49e-11	5.09e-11	5.31e-11	5.11e-11	5.58e-11	5.91e-11	5.574e-10	1.0884e-08	7.1007e-08	1.55866e-07	2.06084e-07	2.43376e-07	2.7876e-07
0.34	3.96e-11	4.39e-11	5.49e-11	4.93e-11	4.83e-11	5.97e-11	5.686e-10	1.0225e-08	6.5689e-08	1.43598e-07	1.8726e-07	2.2123e-07	2.54682e-07
0.33	3.61e-11	4.37e-11	4.79e-11	4.26e-11	4.68e-11	5.7e-11	5.604e-10	9.4314e-09	6.1514e-08	1.31756e-07	1.71948e-07	2.0243e-07	2.26538e-07
0.32	3.57e-11	3.89e-11	4.41e-11	3.86e-11	4.62e-11	5.69e-11	5.329e-10	9.103e-09	5.6854e-08	1.17992e-07	1.54608e-07	1.82262e-07	2.05964e-07
0.31	3.58e-11	3.47e-11	3.91e-11	4.04e-11	4.34e-11	5.14e-11	4.966e-10	8.1747e-09	5.2357e-08	1.08532e-07	1.36786e-07	1.63816e-07	1.83038e-07
0.3	2.91e-11	3.54e-11	3.67e-11	3.56e-11	3.45e-11	4.3e-11	5.119e-10	7.7339e-09	4.7914e-08	9.8724e-08	1.24098e-07	1.47084e-07	1.62898e-07
0.29	3.03e-11	3.04e-11	3.34e-11	3.3e-11	3.82e-11	4.48e-11	4.9e-10	7.071e-09	4.3916e-08	8.7044e-08	1.08352e-07	1.26438e-07	1.4411e-07
0.28	2.61e-11	3.16e-11	3.36e-11	3.43e-11	3.54e-11	4.32e-11	5.176e-10	6.5363e-09	3.9763e-08	7.6532e-08	9.2088e-08	1.12188e-07	1.2515e-07
0.27	2.28e-11	2.6e-11	3.06e-11	3.1e-11	3.63e-11	3.54e-11	4.817e-10	5.8967e-09	3.578e-08	6.8356e-08	8.3125e-08	9.3645e-08	1.08258e-07
0.26	2.13e-11	2.42e-11	2.64e-11	3.17e-11	3.09e-11	3.68e-11	4.615e-10	5.599e-09	3.188e-08	6.0009e-08	7.1595e-08	8.3785e-08	8.7659e-08
0.25	1.63e-11	2.19e-11	2.7e-11	2.6e-11	2.79e-11	3.69e-11	4.66e-10	5.1432e-09	2.8341e-08	5.1002e-08	6.0679e-08	6.9798e-08	8.4196e-08
0.24	2.02e-11	2.11e-11	2.41e-11	2.67e-11	2.21e-11	3.04e-11	4.335e-10	4.8044e-09	2.5166e-08	4.3241e-08	5.1573e-08	6.0583e-08	7.1229e-08
0.23	1.72e-11	1.83e-11	1.82e-11	2.03e-11	2.66e-11	3.18e-11	3.99e-10	4.4864e-09	2.2307e-08	3.7533e-08	4.2776e-08	5.1296e-08	5.8619e-08
0.22	1.5e-11	1.92e-11	2.3e-11	2.14e-11	1.83e-11	3.28e-11	3.843e-10	4.1038e-09	1.882e-08	3.1314e-08	3.6483e-08	4.2065e-08	4.7009e-08
0.21	1.52e-11	1.69e-11	1.52e-11	1.53e-11	1.99e-11	2.68e-11	3.932e-10	3.749e-09	1.6139e-08	2.6355e-08	3.0329e-08	3.5211e-08	3.9893e-08
0.2	1.91e-11	1.47e-11	1.82e-11	1.65e-11	2.12e-11	2.69e-11	3.593e-10	3.4009e-09	1.3892e-08	2.1757e-08	2.5037e-08	2.8732e-08	3.09e-08
0.19	1.14e-11	1.68e-11	1.49e-11	1.56e-11	1.96e-11	2.38e-11	3.363e-10	3.0674e-09	1.1439e-08	1.7834e-08	2.0837e-08	2.2867e-08	2.618e-08
0.18	1.27e-11	1.12e-11	1.32e-11	1.28e-11	1.53e-11	2.23e-11	3.35e-10	2.7653e-09	9.2335e-09	1.4313e-08	1.6637e-08	1.9121e-08	2.1456e-08
0.17	8.8e-12	1.37e-11	1.33e-11	8e-12	1.44e-11	1.74e-11	3.206e-10	2.4948e-09	7.6263e-09	1.1292e-08	1.3916e-08	1.5312e-08	1.692e-08
0.16	9.5e-12	1.11e-11	1.31e-11	1.54e-11	1.26e-11	2e-11	3.054e-10	2.2112e-09	6.2725e-09	9.1123e-09	1.0983e-08	1.2112e-08	1.3938e-08
0.15	1.12e-11	5.8e-12	1.26e-11	1.24e-11	1.19e-11	1.93e-11	2.777e-10	1.9623e-09	4.9346e-09	7.0352e-09	8.5692e-09	9.5651e-09	1.1164e-08
0.14	7.4e-12	4.8e-12	6.7e-12	1.04e-11	8.9e-12	1.68e-11	2.625e-10	1.6965e-09	3.9007e-09	5.9378e-09	7.0139e-09	8.0587e-09	9.2123e-09
0.13	7.3e-12	9.1e-12	6e-12	5.3e-12	1.12e-11	1.26e-11	2.408e-10	1.5018e-09	3.0107e-09	4.4243e-09	5.4874e-09	6.6108e-09	7.2892e-09
0.12	7.4e-12	3.5e-12	8.3e-12	8.8e-12	8.4e-12	1.04e-11	2.308e-10	1.2663e-09	2.4002e-09	3.4827e-09	4.4845e-09	4.9309e-09	5.8344e-09
0.11	3.1e-12	3e-13	4.4e-12	6.4e-12	9.9e-12	1.38e-11	2.019e-10	1.0768e-09	1.8021e-09	2.7078e-09	3.5556e-09	4.0344e-09	4.9882e-09
0.1	4.6e-12	5.9e-12	4.2e-12	4.8e-12	2.2e-12	1.24e-11	1.887e-10	8.819e-10	1.3677e-09	2.114e-09	2.7472e-09	3.259e-09	3.528e-09
0.09	4.9e-12	6.4e-12	3.5e-12	2.5e-12	8.8e-12	8.7e-12	1.619e-10	6.98e-10	1.0986e-09	1.486e-09	2.1911e-09	2.5881e-09	3.1832e-09
0.08	4e-12	3.3e-12	4e-12	5.3e-12	5.6e-12	1.43e-11	1.408e-10	5.745e-10	7.698e-10	1.2284e-09	1.816e-09	1.9996e-09	2.6826e-09
0.07	3.7e-12	1.2e-12	4.4e-12	-1e-13	5.4e-12	9.6e-12	1.241e-10	4.588e-10	5.714e-10	9.779e-10	1.3364e-09	1.4914e-09	2.0721e-09
0.06	5.1e-12	3e-12	6.2e-12	3.8e-12	3e-13	2.6e-12	1.046e-10	3.535e-10	4.444e-10	7.432e-10	9.838e-10	1.1414e-09	1.5811e-09
0.05	-3.3e-12	2.8e-12	8e-13	1.1e-12	4.9e-12	6.1e-12	8.59e-11	2.476e-10	3.151e-10	5.28e-10	7.268e-10	9.209e-10	1.2452e-09
0.04	2.6e-12	4.3e-12	3e-12	2.7e-12	-4e-13	7.1e-12	6.81e-11	1.858e-10	2.213e-10	3.753e-10	5.334e-10	6.363e-10	9.485e-10
0.03	1e-12	-1.3e-12	2.4e-12	-3e-13	-1.5e-12	3.6e-12	4.89e-11	1.208e-10	1.571e-10	2.483e-10	3.624e-10	4.331e-10	6.755e-10
0.02	3e-13	-1.8e-12	-1.3e-12	6.6e-12	1.7e-12	5.4e-12	2.86e-11	7.49e-11	9.03e-11	1.448e-10	2.249e-10	2.791e-10	4.58e-10
0.01	-2e-12	2.5e-12	-2e-13	-2.6e-12	2.2e-12	2.9e-12	1.37e-11	3.34e-11	3.73e-11	6.95e-11	1.092e-10	1.393e-10	1.987e-10
0	-1.8e-12	-1.8e-12	1.3e-12	-9e-13	-3.2e-12	6e-13	2.5e-12	-2.6e-12	5.3e-12	2.3e-12	1.6e-12	4.9e-12	2.2e-12
-0.01	-2.8e-12	-3.4e-12	-3.3e-12	-2.1e-12	-2e-12	-2.4e-12	-1.58e-11	-2.96e-11	-3.29e-11	-6.79e-11	-9.7e-11	-1.226e-10	-1.783e-10
-0.02	-3.5e-12	-3.9e-12	-1.7e-12	-3.8e-12	-1.1e-12	-6.3e-12	-2.2e-11	-5.28e-11	-6.33e-11	-1.279e-10	-1.771e-10	-2.426e-10	-2.859e-10
-0.03	-5.7e-12	-2.5e-12	-4.2e-12	-8.1e-12	-3.5e-12	-8.8e-12	-4.05e-11	-7.22e-11	-8.72e-11	-1.967e-10	-2.648e-10	-3.614e-10	-4.154e-10
-0.04	-6.7e-12	-4.4e-12	-3.8e-12	-8e-13	-1.3e-12	-8.9e-12	-4.02e-11	-1.015e-10	-1.174e-10	-2.252e-10	-3.154e-10	-4.872e-10	-5.337e-10
-0.05	-5.7e-12	-6.6e-12	-3.7e-12	-2e-12	-6e-12	-1.58e-11	-5.7e-11	-1.302e-10	-1.455e-10	-2.979e-10	-4.229e-10	-5.745e-10	-6.821e-10
-0.06	-6.6e-12	-6.3e-12	-7.2e-12	-7.6e-12	-1.02e-11	-1.96e-11	-7.14e-11	-1.321e-10	-1.751e-10	-3.233e-10	-5.137e-10	-7.244e-10	-7.997e-10
-0.07	-1.48e-11	-8.3e-12	-4.5e-12	-5.3e-12	-8.7e-12	-2.22e-11	-8.92e-11	-1.747e-10	-1.999e-10	-4.383e-10	-5.678e-10	-8.313e-10	-9.95e-10
-0.08	-9e-12	-1.11e-11	-1.17e-11	-1.39e-11	-1.12e-11	-3.38e-11	-9.32e-11	-1.925e-10	-2.184e-10	-5.177e-10	-7.051e-10	-9.316e-10	-1.1602e-09
-0.09	-1.09e-11	-1.25e-11	-1.59e-11	-1.45e-11	-1.35e-11	-3.96e-11	-1.009e-10	-2.311e-10	-2.465e-10	-6.139e-10	-7.694e-10	-1.0818e-09	-1.3297e-09
-0.1	-1.74e-11	-1.71e-11	-1.77e-11	-1.94e-11	-2e-11	-5.06e-11	-1.15e-10	-2.392e-10	-2.985e-10	-5.384e-10	-8.087e-10	-1.1718e-09	-1.5542e-09
-0.11	-1.91e-11	-2.21e-11	-2.38e-11	-2.63e-11	-2.4e-11	-6.62e-11	-1.328e-10	-2.849e-10	-3.277e-10	-7.404e-10	-9.655e-10	-1.3785e-09	-1.7854e-09
-0.12	-2.63e-11	-2.6e-11	-3.11e-11	-2.83e-11	-3.14e-11	-7.72e-11	-1.528e-10	-3.352e-10	-3.654e-10	-8.235e-10	-1.0675e-09	-1.7676e-09	-1.9707e-09
-0.13	-3.21e-11	-3.54e-11	-3.61e-11	-3.98e-11	-3.65e-11	-9.39e-11	-1.588e-10	-3.489e-10	-3.894e-10	-9.5e-10	-1.1775e-09	-1.8417e-09	-2.2536e-09
-0.14	-4.18e-11	-4.75e-11	-4.65e-11	-5.21e-11	-4.95e-11	-1.17e-10	-1.836e-10	-3.901e-10	-4.595e-10	-1.1387e-09	-1.3368e-09	-1.945e-09	-2.5258e-09
-0.15	-5.14e-11	-5.89e-11	-6.2e-11	-7.15e-11	-6.06e-11	-1.354e-10	-2.028e-10	-4.606e-10	-5.591e-10	-1.1613e-09	-1.542e-09	-2.299e-09	-2.9847e-09
-0.16	-6.52e-11	-7.74e-11	-7.31e-11	-8.85e-11	-8.25e-11	-1.676e-10	-2.534e-10	-5.102e-10	-6.372e-10	-1.0878e-09	-1.802e-09	-2.5678e-09	-3.2957e-09
-0.17	-7.73e-11	-9.44e-11	-9.21e-11	-1.092e-10	-1.03e-10	-2.069e-10	-2.629e-10	-5.629e-10	-7.289e-10	-1.5081e-09	-1.953e-09	-2.7707e-09	-3.4584e-09
-0.18	-1.17e-10	-1.305e-10	-1.2e-10	-1.375e-10	-1.251e-10	-2.399e-10	-3.005e-10	-6.728e-10	-7.958e-10	-1.6481e-09	-2.1709e-09	-3.2567e-09	-3.951e-09
-0.19	-1.387e-10	-1.541e-10	-1.499e-10	-1.585e-10	-1.499e-10	-2.791e-10	-3.555e-10	-7.406e-10	-8.66e-10	-1.8619e-09	-2.34e-09	-3.4666e-09	-4.0985e-09
-0.2	-1.679e-10	-1.922e-10	-1.867e-10	-1.874e-10	-1.98e-10	-3.492e-10	-3.744e-10	-8.158e-10	-9.427e-10	-1.7296e-09	-2.7428e-09	-4.0347e-09	-4.7323e-09
-0.21	-2.375e-10	-2.444e-10	-2.501e-10	-2.474e-10	-2.521e-10	-3.916e-10	-4.709e-10	-9.02e-10	-1.0365e-09	-2.0913e-09	-2.9681e-09	-4.4424e-09	-5.1374e-09
-0.22	-2.899e-10	-3.028e-10	-3.117e-10	-3.127e-10	-3.261e-10	-4.903e-10	-5.351e-10	-1.0677e-09	-1.1069e-09	-2.1312e-09	-3.3601e-09	-4.5811e-09	-5.5308e-09
-0.23	-3.628e-10	-4.029e-10	-4.047e-10	-3.869e-10	-4.005e-10	-5.786e-10	-6.046e-10	-1.287e-09	-1.34e-09	-2.6056e-09	-3.812e-09	-5.0307e-09	-6.0382e-09
-0.24	-4.627e-10	-5.332e-10	-5.102e-10	-4.629e-10	-5.096e-10	-7.119e-10	-7.116e-10	-1.3965e-09	-1.4913e-09	-2.8539e-09	-4.2138e-09	-5.8837e-09	-6.6097e-09
-0.25	-6.136e-10	-6.777e-10	-6.389e-10	-6.422e-10	-6.27e-10	-8.378e-10	-8.632e-10	-1.687e-09	-1.7341e-09	-3.4205e-09	-4.7866e-09	-6.0301e-09	-7.5571e-09
-0.26	-7.661e-10	-8.505e-10	-8.011e-10	-8.007e-10	-8.122e-10	-1.0472e-09	-9.887e-10	-1.9234e-09	-1.9226e-09	-3.7822e-09	-5.4142e-09	-6.5966e-09	-8.4852e-09
-0.27	-9.847e-10	-1.0604e-09	-1.062e-09	-9.948e-10	-1.0028e-09	-1.247e-09	-1.2469e-09	-2.2255e-09	-2.2766e-09	-4.154e-09	-6.0708e-09	-6.6748e-09	-8.7731e-09
-0.28	-1.1848e-09	-1.3289e-09	-1.3578e-09	-1.2166e-09	-1.2295e-09	-1.6009e-09	-1.5377e-09	-2.5809e-09	-2.5923e-09	-4.7986e-09	-6.6629e-09	-7.4728e-09	-1.01838e-08
-0.29	-1.5402e-09	-1.6004e-09	-1.7074e-09	-1.5291e-09	-1.5332e-09	-1.9187e-09	-1.876e-09	-2.9388e-09	-3.0804e-09	-5.4399e-09	-7.4065e-09	-8.6969e-09	-1.10313e-08
-0.3	-1.8661e-09	-2.1e-09	-2.1432e-09	-1.9557e-09	-1.9114e-09	-2.2968e-09	-2.3074e-09	-3.4949e-09	-3.8012e-09	-6.1992e-09	-8.6858e-09	-1.03657e-08	-1.1357e-08
-0.31	-2.2969e-09	-2.5866e-09	-2.533e-09	-2.4843e-09	-2.3954e-09	-2.7823e-09	-2.8478e-09	-4.0086e-09	-4.2334e-09	-7.0729e-09	-9.6086e-09	-1.1301e-08	-1.2843e-08
-0.32	-2.9325e-09	-3.2515e-09	-3.391e-09	-3.1954e-09	-3.0681e-09	-3.5646e-09	-3.2844e-09	-4.8044e-09	-5.2662e-09	-7.7472e-09	-1.0519e-08	-1.2855e-08	-1.5118e-08
-0.33	-3.6791e-09	-4.0266e-09	-4.0039e-09	-3.8607e-09	-3.6922e-09	-4.2499e-09	-4.1589e-09	-5.6588e-09	-6.0447e-09	-8.8102e-09	-1.198e-08	-1.3606e-08	-1.6768e-08
-0.34	-4.5289e-09	-4.9588e-09	-5.2004e-09	-5.0039e-09	-4.5174e-09	-5.2039e-09	-4.9941e-09	-6.7719e-09	-7.2412e-09	-9.8062e-09	-1.3419e-08	-1.5707e-08	-1.8343e-08
-0.35	-5.5915e-09	-5.8183e-09	-6.6557e-09	-6.0444e-09	-5.8759e-09	-6.5318e-09	-6.1487e-09	-8.1065e-09	-8.8512e-09	-1.1594e-08	-1.4478e-08	-1.7691e-08	-2.0829e-08
-0.36	-7.1295e-09	-7.1336e-09	-8.2771e-09	-7.8833e-09	-7.3347e-09	-7.8839e-09	-7.6546e-09	-9.8034e-09	-1.04066e-08	-1.3511e-08	-1.7134e-08	-2.0234e-08	-2.3458e-08
-0.37	-8.9996e-09	-8.9053e-09	-1.04507e-08	-9.7407e-09	-9.4766e-09	-9.6795e-09	-9.3866e-09	-1.1692e-08	-1.2449e-08	-1.5904e-08	-1.8984e-08	-2.2769e-08	-2.5164e-08
-0.38	-1.13216e-08	-1.11925e-08	-1.2514e-08	-1.2057e-08	-1.2113e-08	-1.2007e-08	-1.1481e-08	-1.4118e-08	-1.5488e-08	-1.852e-08	-2.2511e-08	-2.6507e-08	-2.8551e-08
-0.39	-1.448e-08	-1.4211e-08	-1.5546e-08	-1.4804e-08	-1.4768e-08	-1.4841e-08	-1.4928e-08	-1.7251e-08	-1.8195e-08	-2.1909e-08	-2.5394e-08	-2.9656e-08	-3.3297e-08
-0.4	-1.7758e-08	-1.8235e-08	-1.9307e-08	-1.8849e-08	-1.8581e-08	-1.8759e-08	-1.8628e-08	-2.1009e-08	-2.2196e-08	-2.5775e-08	-2.9653e-08	-3.2091e-08	-3.7491e-08
-0.41	-2.2529e-08	-2.372e-08	-2.4682e-08	-2.3503e-08	-2.3581e-08	-2.3859e-08	-2.3473e-08	-2.579e-08	-2.6967e-08	-3.2149e-08	-3.5387e-08	-3.807e-08	-4.2714e-08
-0.42	-2.7827e-08	-2.992e-08	-3.0946e-08	-2.9193e-08	-2.9146e-08	-2.9438e-08	-2.9266e-08	-3.1931e-08	-3.295e-08	-3.89e-08	-4.2791e-08	-4.3183e-08	-4.8112e-08
-0.43	-3.5172e-08	-3.6876e-08	-3.8624e-08	-3.7739e-08	-3.7539e-08	-3.7996e-08	-3.8409e-08	-3.9323e-08	-4.0941e-08	-4.6701e-08	-5.1156e-08	-5.1371e-08	-5.6803e-08
-0.44	-4.4163e-08	-4.6617e-08	-4.815e-08	-4.7472e-08	-4.6155e-08	-4.6604e-08	-4.5798e-08	-4.849e-08	-4.9662e-08	-5.7706e-08	-6.0316e-08	-6.3121e-08	-6.6161e-08
-0.45	-5.4459e-08	-5.915e-08	-6.1047e-08	-5.9775e-08	-5.9177e-08	-6.0018e-08	-5.6872e-08	-6.0401e-08	-6.3577e-08	-6.9937e-08	-7.454e-08	-7.6865e-08	-8.1034e-08
-0.46	-6.9275e-08	-7.5719e-08	-7.7026e-08	-7.5161e-08	-7.5346e-08	-7.5312e-08	-7.19e-08	-7.5436e-08	-7.6932e-08	-8.487e-08	-9.0046e-08	-9.282e-08	-9.6094e-08
-0.47	-8.6411e-08	-9.4705e-08	-9.7937e-08	-9.4943e-08	-9.4371e-08	-9.449e-08	-9.2454e-08	-9.3631e-08	-9.5609e-08	-1.05658e-07	-1.11529e-07	-1.12925e-07	-1.1647e-07
-0.48	-1.11211e-07	-1.19024e-07	-1.2221e-07	-1.22952e-07	-1.18754e-07	-1.18644e-07	-1.16734e-07	-1.18862e-07	-1.19894e-07	-1.33258e-07	-1.40476e-07	-1.3427e-07	-1.45592e-07
-0.49	-1.42344e-07	-1.49452e-07	-1.55464e-07	-1.5216e-07	-1.49432e-07	-1.4965e-07	-1.44558e-07	-1.48698e-07	-1.49894e-07	-1.64674e-07	-1.73126e-07	-1.63116e-07	-1.7553e-07
-0.5	-1.78942e-07	-1.879e-07	-1.9467e-07	-1.89514e-07	-1.86974e-07	-1.90262e-07	-1.84778e-07	-1.86348e-07	-1.86608e-07	-2.04402e-07	-2.12124e-07	-2.05412e-07	-2.08996e-07
-0.51	-2.25448e-07	-2.34836e-07	-2.44206e-07	-2.4114e-07	-2.38068e-07	-2.37236e-07	-2.30016e-07	-2.3476e-07	-2.32918e-07	-2.54294e-07	-2.5721e-07	-2.52364e-07	-2.57372e-07
-0.52	-2.82986e-07	-2.9328e-07	-3.01876e-07	-2.97646e-07	-2.91314e-07	-2.9447e-07	-2.89032e-07	-2.90032e-07	-2.90288e-07	-3.12288e-07	-3.20338e-07	-3.04502e-07	-3.0812e-07
-0.53	-3.55472e-07	-3.64998e-07	-3.76402e-07	-3.70994e-07	-3.6051e-07	-3.68946e-07	-3.61682e-07	-3.60332e-07	-3.66876e-07	-3.83958e-07	-3.90666e-07	-3.76918e-07	-3.85774e-07
-0.54	-4.4054e-07	-4.52162e-07	-4.60572e-07	-4.53614e-07	-4.44732e-07	-4.5382e-07	-4.4566e-07	-4.44762e-07	-4.44308e-07	-4.68116e-07	-4.73824e-07	-4.55828e-07	-4.68324e-07
-0.55	-5.45564e-07	-5.53932e-07	-5.61326e-07	-5.54464e-07	-5.45414e-07	-5.5995e-07	-5.4986e-07	-5.50188e-07	-5.48608e-07	-5.65524e-07	-5.73026e-07	-5.55398e-07	-5.70128e-07
-0.56	-6.57936e-07	-6.71988e-07	-6.79212e-07	-6.69334e-07	-6.59548e-07	-6.72976e-07	-6.58518e-07	-6.60134e-07	-6.64706e-07	-6.84588e-07	-6.91168e-07	-6.64238e-07	-6.87446e-07
-0.57	-7.86576e-07	-8.20484e-07	-8.12642e-07	-7.98202e-07	-7.91464e-07	-8.0553e-07	-7.8909e-07	-7.94008e-07	-7.94064e-07	-8.06088e-07	-8.17652e-07	-7.96466e-07	-8.26492e-07
-0.58	-9.36444e-07	-9.7996e-07	-9.57396e-07	-9.46776e-07	-9.43414e-07	-9.56678e-07	-9.35434e-07	-9.41974e-07	-9.42032e-07	-9.55062e-07	-9.61842e-07	-9.43366e-07	-9.69656e-07
-0.59	-1.10106e-06	-1.1167e-06	-1.12214e-06	-1.10712e-06	-1.10705e-06	-1.11282e-06	-1.11044e-06	-1.10356e-06	-1.1043e-06	-1.11867e-06	-1.12507e-06	-1.10352e-06	-1.12453e-06
-0.6	-1.2808e-06	-1.2902e-06	-1.304e-06	-1.2918e-06	-1.2784e-06	-1.2932e-06	-1.289e-06	-1.275e-06	-1.279e-06	-1.294e-06	-1.2882e-06	-1.2742e-06	-1.2974e-06
-0.61	-1.46e-06	-1.4776e-06	-1.4788e-06	-1.4822e-06	-1.461e-06	-1.4584e-06	-1.4622e-06	-1.453e-06	-1.4612e-06	-1.4836e-06	-1.4706e-06	-1.4446e-06	-1.4842e-06
-0.62	-1.6576e-06	-1.6736e-06	-1.6698e-06	-1.6772e-06	-1.651e-06	-1.6454e-06	-1.6592e-06	-1.6458e-06	-1.6388e-06	-1.675e-06	-1.6566e-06	-1.6384e-06	-1.6704e-06
-0.63	-1.85e-06	-1.8578e-06	-1.8684e-06	-1.8706e-06	-1.8374e-06	-1.854e-06	-1.8604e-06	-1.8422e-06	-1.835e-06	-1.864e-06	-1.8418e-06	-1.8316e-06	-1.877e-06
-0.64	-2.0558e-06	-2.0716e-06	-2.0726e-06	-2.0714e-06	-2.0416e-06	-2.0426e-06	-2.0578e-06	-2.0346e-06	-2.0352e-06	-2.0578e-06	-2.0466e-06	-2.043e-06	-2.0822e-06
-0.65	-2.2702e-06	-2.2778e-06	-2.285e-06	-2.2824e-06	-2.2448e-06	-2.2448e-06	-2.2622e-06	-2.238e-06	-2.2308e-06	-2.2632e-06	-2.2436e-06	-2.2292e-06	-2.2792e-06
-0.66	-2.4604e-06	-2.482e-06	-2.4932e-06	-2.4864e-06	-2.4444e-06	-2.4474e-06	-2.4588e-06	-2.448e-06	-2.4526e-06	-2.4554e-06	-2.4504e-06	-2.4496e-06	-2.4906e-06
-0.67	-2.6746e-06	-2.6922e-06	-2.6936e-06	-2.6916e-06	-2.6462e-06	-2.6538e-06	-2.6554e-06	-2.6548e-06	-2.6454e-06	-2.6684e-06	-2.6512e-06	-2.6526e-06	-2.6772e-06
-0.68	-2.8852e-06	-2.8966e-06	-2.8948e-06	-2.8976e-06	-2.8644e-06	-2.8612e-06	-2.8658e-06	-2.871e-06	-2.8438e-06	-2.8716e-06	-2.8634e-06	-2.8564e-06	-2.8972e-06
-0.69	-3.0864e-06	-3.0918e-06	-3.1206e-06	-3.1214e-06	-3.0572e-06	-3.0738e-06	-3.0668e-06	-3.0756e-06	-3.0566e-06	-3.0758e-06	-3.0746e-06	-3.0714e-06	-3.1068e-06
-0.7	-3.319e-06	-3.315e-06	-3.3288e-06	-3.3162e-06	-3.2922e-06	-3.273e-06	-3.2944e-06	-3.2846e-06	-3.2802e-06	-3.2888e-06	-3.2816e-06	-3.2914e-06	-3.3264e-06
-0.71	-3.5354e-06	-3.5394e-06	-3.5386e-06	-3.5392e-06	-3.5188e-06	-3.4882e-06	-3.5314e-06	-3.507e-06	-3.4882e-06	-3.5262e-06	-3.4924e-06	-3.4942e-06	-3.5574e-06
-0.72	-3.7614e-06	-3.7642e-06	-3.7842e-06	-3.7752e-06	-3.7302e-06	-3.7254e-06	-3.762e-06	-3.7208e-06	-3.7154e-06	-3.7464e-06	-3.73e-06	-3.7362e-06	-3.7812e-06
-0.73	-4.001e-06	-3.9846e-06	-3.9902e-06	-3.9982e-06	-3.951e-06	-3.9432e-06	-3.9934e-06	-3.9432e-06	-3.9298e-06	-3.972e-06	-3.9648e-06	-3.9612e-06	-4.0098e-06
-0.74	-4.235e-06	-4.2362e-06	-4.2304e-06	-4.242e-06	-4.1708e-06	-4.1966e-06	-4.2344e-06	-4.1954e-06	-4.1946e-06	-4.2132e-06	-4.196e-06	-4.2044e-06	-4.2552e-06
-0.75	-4.4728e-06	-4.4922e-06	-4.4822e-06	-4.4828e-06	-4.4172e-06	-4.441e-06	-4.4566e-06	-4.4196e-06	-4.431e-06	-4.4394e-06	-4.4566e-06	-4.4392e-06	-4.482e-06
-0.76	-4.7236e-06	-4.7506e-06	-4.7354e-06	-4.7256e-06	-4.6924e-06	-4.699e-06	-4.7022e-06	-4.6782e-06	-4.6776e-06	-4.6756e-06	-4.7226e-06	-4.7016e-06	-4.7424e-06
-0.77	-4.9874e-06	-4.9984e-06	-4.9994e-06	-5.003e-06	-4.9638e-06	-4.9658e-06	-4.9562e-06	-4.9434e-06	-4.9352e-06	-4.9284e-06	-4.9678e-06	-4.9416e-06	-5.0082e-06
-0.78	-5.2488e-06	-5.2542e-06	-5.2672e-06	-5.2524e-06	-5.2406e-06	-5.2174e-06	-5.2244e-06	-5.2198e-06	-5.1836e-06	-5.2028e-06	-5.2654e-06	-5.2112e-06	-5.2766e-06
-0.79	-5.5518e-06	-5.5342e-06	-5.5824e-06	-5.5432e-06	-5.519e-06	-5.4948e-06	-5.5212e-06	-5.4598e-06	-5.4606e-06	-5.475e-06	-5.5228e-06	-5.4994e-06	-5.5434e-06
-0.8	-5.87e-06	-5.8536e-06	-5.8368e-06	-5.8362e-06	-5.7914e-06	-5.7712e-06	-5.7872e-06	-5.7708e-06	-5.7172e-06	-5.7572e-06	-5.8064e-06	-5.7978e-06	-5.8406e-06
-0.81	-6.1614e-06	-6.1212e-06	-6.1588e-06	-6.1312e-06	-6.1e-06	-6.0718e-06	-6.0962e-06	-6.0692e-06	-6.0396e-06	-6.0416e-06	-6.0974e-06	-6.0814e-06	-6.1372e-06
-0.82	-6.4294e-06	-6.4492e-06	-6.4426e-06	-6.4072e-06	-6.4186e-06	-6.357e-06	-6.3828e-06	-6.4016e-06	-6.3562e-06	-6.3492e-06	-6.4106e-06	-6.393e-06	-6.4646e-06
-0.83	-6.7688e-06	-6.7456e-06	-6.7674e-06	-6.744e-06	-6.7586e-06	-6.6904e-06	-6.7102e-06	-6.6952e-06	-6.659e-06	-6.6852e-06	-6.726e-06	-6.715e-06	-6.8042e-06
-0.84	-7.0846e-06	-7.0926e-06	-7.1076e-06	-7.0784e-06	-7.0606e-06	-7.0316e-06	-7.038e-06	-7.0126e-06	-6.983e-06	-7.0106e-06	-7.0506e-06	-7.03e-06	-7.144e-06
-0.85	-7.4492e-06	-7.4454e-06	-7.4422e-06	-7.4044e-06	-7.425e-06	-7.3722e-06	-7.388e-06	-7.323e-06	-7.3248e-06	-7.3226e-06	-7.4258e-06	-7.3854e-06	-7.436e-06
-0.86	-7.8218e-06	-7.7776e-06	-7.774e-06	-7.753e-06	-7.7876e-06	-7.7056e-06	-7.7458e-06	-7.6754e-06	-7.6758e-06	-7.6422e-06	-7.7588e-06	-7.7342e-06	-7.858e-06
-0.87	-8.1362e-06	-8.1572e-06	-8.131e-06	-8.129e-06	-8.1452e-06	-8.035e-06	-8.1018e-06	-8.0968e-06	-8.0364e-06	-8.0038e-06	-8.134e-06	-8.116e-06	-8.1652e-06
-0.88	-8.545e-06	-8.528e-06	-8.5166e-06	-8.4684e-06	-8.462e-06	-8.4136e-06	-8.4498e-06	-8.439e-06	-8.3844e-06	-8.3716e-06	-8.5194e-06	-8.462e-06	-8.5916e-06
-0.89	-8.9204e-06	-8.8622e-06	-8.8894e-06	-8.8846e-06	-8.8028e-06	-8.799e-06	-8.8554e-06	-8.8118e-06	-8.784e-06	-8.7728e-06	-8.9082e-06	-8.8566e-06	-8.9548e-06
-0.9	-9.3392e-06	-9.3158e-06	-9.2964e-06	-9.3272e-06	-9.2438e-06	-9.2182e-06	-9.266e-06	-9.2348e-06	-9.2178e-06	-9.1946e-06	-9.2972e-06	-9.2418e-06	-9.3756e-06
-0.91	-9.7788e-06	-9.7452e-06	-9.734e-06	-9.678e-06	-9.6666e-06	-9.6726e-06	-9.6416e-06	-9.581e-06	-9.5936e-06	-9.5766e-06	-9.7036e-06	-9.6798e-06	-9.759e-06
-0.92	-1.02322e-05	-1.01836e-05	-1.01408e-05	-1.01316e-05	-1.00852e-05	-1.00794e-05	-1.00502e-05	-1.00546e-05	-1.00316e-05	-9.9774e-06	-1.00966e-05	-1.0106e-05	-1.01634e-05
-0.93	-1.0649e-05	-1.06102e-05	-1.06136e-05	-1.0552e-05	-1.05228e-05	-1.04858e-05	-1.05286e-05	-1.0501e-05	-1.0442e-05	-1.04192e-05	-1.05372e-05	-1.0569e-05	-1.05756e-05
-0.94	-1.1121e-05	-1.1056e-05	-1.10458e-05	-1.09808e-05	-1.10048e-05	-1.09298e-05	-1.10132e-05	-1.09404e-05	-1.0868e-05	-1.08786e-05	-1.09796e-05	-1.09654e-05	-1.10584e-05
-0.95	-1.1511e-05	-1.1555e-05	-1.14988e-05	-1.15e-05	-1.14562e-05	-1.13766e-05	-1.14412e-05	-1.1385e-05	-1.13378e-05	-1.13514e-05	-1.14028e-05	-1.14282e-05	-1.1607e-05
-0.96	-1.2044e-05	-1.1978e-05	-1.199e-05	-1.19e-05	-1.1956e-05	-1.1868e-05	-1.1869e-05	-1.1858e-05	-1.183e-05	-1.1805e-05	-1.1865e-05	-1.1908e-05	-1.2079e-05
-0.97	-1.2544e-05	-1.255e-05	-1.2531e-05	-1.2438e-05	-1.2433e-05	-1.2359e-05	-1.2353e-05	-1.2359e-05	-1.2262e-05	-1.2313e-05	-1.2343e-05	-1.2394e-05	-1.2601e-05
-0.98	-1.3045e-05	-1.305e-05	-1.3022e-05	-1.2968e-05	-1.289e-05	-1.287e-05	-1.2834e-05	-1.287e-05	-1.2686e-05	-1.2766e-05	-1.2848e-05	-1.2844e-05	-1.3028e-05
-0.99	-1.3571e-05	-1.3493e-05	-1.3532e-05	-1.3469e-05	-1.3433e-05	-1.3316e-05	-1.3331e-05	-1.3398e-05	-1.3187e-05	-1.3252e-05	-1.3419e-05	-1.3404e-05	-1.3575e-05
-1	-1.4093e-05	-1.4077e-05	-1.4018e-05	-1.3994e-05	-1.3916e-05	-1.3848e-05	-1.3871e-05	-1.3858e-05	-1.3735e-05	-1.3775e-05	-1.393e-05	-1.398e-05	-1.4124e-05

## Sheet: Figure 3b
Figure 3b
Vds	Ids
V	A
	Vg=0
1	8.4398e-05
0.99	8.2726e-05
0.98	8.1296e-05
0.97	7.9782e-05
0.96	7.8458e-05
0.95	7.6984e-05
0.94	7.5604e-05
0.93	7.4154e-05
0.92	7.2718e-05
0.91	7.1344e-05
0.9	7.0042e-05
0.89	6.8576e-05
0.88	6.7294e-05
0.87	6.6054e-05
0.86	6.458e-05
0.85	6.3254e-05
0.84	6.2056e-05
0.83	6.0796e-05
0.82	5.9496e-05
0.81	5.8196e-05
0.8	5.6876e-05
0.79	5.5572e-05
0.78	5.4334e-05
0.77	5.3236e-05
0.76	5.1936e-05
0.75	5.0682e-05
0.74	4.961e-05
0.73	4.8522e-05
0.72	4.7264e-05
0.71	4.6052e-05
0.7	4.5058e-05
0.69	4.3878e-05
0.68	4.2756e-05
0.67	4.1614e-05
0.66	4.0584e-05
0.65	3.9512e-05
0.64	3.84e-05
0.63	3.7344e-05
0.62	3.633e-05
0.61	3.5394e-05
0.6	3.4422e-05
0.59	3.3432e-05
0.58	3.238e-05
0.57	3.1442e-05
0.56	3.059e-05
0.55	2.9708e-05
0.54	2.8736e-05
0.53	2.7848e-05
0.52	2.6936e-05
0.51	2.6046e-05
0.5	2.5258e-05
0.49	2.4458e-05
0.48	2.3598e-05
0.47	2.2846e-05
0.46	2.2016e-05
0.45	2.1232e-05
0.44	2.0498e-05
0.43	1.973e-05
0.42	1.9044e-05
0.41	1.827e-05
0.4	1.7604e-05
0.39	1.6896e-05
0.38	1.6212e-05
0.37	1.5538e-05
0.36	1.4946e-05
0.35	1.4326e-05
0.34	1.3706e-05
0.33	1.312e-05
0.32	1.2532e-05
0.31	1.1968e-05
0.3	1.14e-05
0.29	1.0878e-05
0.28	1.03e-05
0.27	9.8105e-06
0.26	9.3283e-06
0.25	8.8379e-06
0.24	8.3596e-06
0.23	7.9108e-06
0.22	7.4633e-06
0.21	7.0118e-06
0.2	6.5995e-06
0.19	6.1868e-06
0.18	5.7798e-06
0.17	5.3931e-06
0.16	5.0217e-06
0.15	4.6338e-06
0.14	4.2799e-06
0.13	3.9219e-06
0.12	3.5813e-06
0.11	3.2438e-06
0.1	2.9114e-06
0.09	2.5914e-06
0.08	2.2739e-06
0.07	1.9662e-06
0.06	1.6655e-06
0.05	1.3654e-06
0.04	1.0773e-06
0.03	7.9506e-07
0.02	5.2116e-07
0.01	2.5642e-07
0	1.0169e-09
-0.01	2.4306e-07
-0.02	4.744e-07
-0.03	6.935e-07
-0.04	8.987e-07
-0.05	1.09172e-06
-0.06	1.272e-06
-0.07	1.4383e-06
-0.08	1.5945e-06
-0.09	1.7376e-06
-0.1	1.873e-06
-0.11	1.9968e-06
-0.12	2.1095e-06
-0.13	2.2222e-06
-0.14	2.323e-06
-0.15	2.4229e-06
-0.16	2.5137e-06
-0.17	2.6017e-06
-0.18	2.6882e-06
-0.19	2.7698e-06
-0.2	2.8472e-06
-0.21	2.9199e-06
-0.22	2.9999e-06
-0.23	3.0708e-06
-0.24	3.1443e-06
-0.25	3.2184e-06
-0.26	3.2855e-06
-0.27	3.3569e-06
-0.28	3.4239e-06
-0.29	3.4882e-06
-0.3	3.5572e-06
-0.31	3.6237e-06
-0.32	3.6915e-06
-0.33	3.7629e-06
-0.34	3.8265e-06
-0.35	3.8963e-06
-0.36	3.9686e-06
-0.37	4.0322e-06
-0.38	4.1026e-06
-0.39	4.1657e-06
-0.4	4.2388e-06
-0.41	4.3047e-06
-0.42	4.3751e-06
-0.43	4.4425e-06
-0.44	4.5081e-06
-0.45	4.5905e-06
-0.46	4.6517e-06
-0.47	4.7305e-06
-0.48	4.8046e-06
-0.49	4.8739e-06
-0.5	4.9446e-06
-0.51	5.0208e-06
-0.52	5.0889e-06
-0.53	5.1664e-06
-0.54	5.2371e-06
-0.55	5.3209e-06
-0.56	5.388e-06
-0.57	5.4819e-06
-0.58	5.5563e-06
-0.59	5.6502e-06
-0.6	5.7382e-06
-0.61	5.8313e-06
-0.62	5.8997e-06
-0.63	5.9833e-06
-0.64	6.0921e-06
-0.65	6.2092e-06
-0.66	6.2985e-06
-0.67	6.379e-06
-0.68	6.4906e-06
-0.69	6.6263e-06
-0.7	6.7282e-06
-0.71	6.8435e-06
-0.72	6.9181e-06
-0.73	7.0348e-06
-0.74	7.146e-06
-0.75	7.2653e-06
-0.76	7.3685e-06
-0.77	7.4387e-06
-0.78	7.5763e-06
-0.79	7.698e-06
-0.8	7.8212e-06
-0.81	7.9564e-06
-0.82	8.1118e-06
-0.83	8.1749e-06
-0.84	8.291e-06
-0.85	8.4381e-06
-0.86	8.5455e-06
-0.87	8.6992e-06
-0.88	8.8177e-06
-0.89	9.0029e-06
-0.9	9.1765e-06
-0.91	9.3109e-06
-0.92	9.4334e-06
-0.93	9.6096e-06
-0.94	9.7341e-06
-0.95	9.9551e-06
-0.96	1.00071e-05
-0.97	1.01983e-05
-0.98	1.03606e-05
-0.99	1.05134e-05
-1	1.07751e-05

## Sheet: Figure 3c
Figure 3c
Time	Ids		Time	Ids
s	A		s	A
	1500 nm			2000 nm
0	-1.925e-11		0	-1.57e-12
0.0744	-1.398e-11		0.07143	-1.34e-12
0.1488	-1.551e-11		0.14286	-2.8e-12
0.2232	-3.2e-13		0.21429	4e-13
0.2976	-9.85e-12		0.28572	6.34e-12
0.372	-2.722e-11		0.35715	1.092e-11
0.4464	-1.795e-11		0.42858	3.63e-12
0.5208	-4.53345e-08		0.50001	-2.80248e-09
0.5952	-4.53787e-08		0.57144	-2.77688e-09
0.6696	-4.51361e-08		0.64287	-2.72e-09
0.744	-4.64684e-08		0.7143	-2.67979e-09
0.8184	-4.63868e-08		0.78573	-2.6474e-09
0.8928	-4.74386e-08		0.85716	-2.64192e-09
0.9672	-4.65251e-08		0.92859	-2.65216e-09
1.0416	-4.42948e-08		1.00002	-2.68211e-09
1.116	-4.55589e-08		1.07145	-2.65878e-09
1.1904	-4.63656e-08		1.14288	-2.70497e-09
1.2648	-4.56633e-08		1.21431	-2.72484e-09
1.3392	-4.43172e-08		1.28574	-2.71859e-09
1.4136	-4.56954e-08		1.35717	-2.73278e-09
1.488	-4.70189e-08		1.4286	-2.70222e-09
1.5624	-6.73e-12		1.50003	3.99e-12
1.6368	-9.16e-12		1.57146	5.47e-12
1.7112	-1.83e-11		1.64289	8.95e-12
1.7856	-2.861e-11		1.71432	3.43e-12
1.86	-2.075e-11		1.78575	9.29e-12
1.9344	-1.793e-11		1.85718	1.688e-11
2.0088	-2.623e-11		1.92861	9.21e-12
2.0832	-1.843e-11		2.00004	6.41e-12
2.1576	-2.157e-11		2.07147	-9.8e-13
2.232	-1.97e-11		2.1429	2.16e-12
2.3064	3.37e-12		2.21433	6.52e-12
2.3808	-2.285e-11		2.28576	9e-13
2.4552	-1.117e-11		2.35719	1.371e-11
2.5296	-4.91528e-08		2.42862	2.8e-12
2.604	-4.83704e-08		2.50005	-2.78181e-09
2.6784	-4.74274e-08		2.57148	-2.74825e-09
2.7528	-4.91149e-08		2.64291	-2.72338e-09
2.8272	-4.97522e-08		2.71434	-2.69726e-09
2.9016	-4.84547e-08		2.78577	-2.61822e-09
2.976	-4.79644e-08		2.8572	-2.64047e-09
3.0504	-4.71427e-08		2.92863	-2.64276e-09
3.1248	-4.74455e-08		3.00006	-2.61577e-09
3.1992	-4.73259e-08		3.07149	-2.68904e-09
3.2736	-4.73398e-08		3.14292	-2.68443e-09
3.348	-4.78697e-08		3.21435	-2.65603e-09
3.4224	-4.88179e-08		3.28578	-2.60436e-09
3.4968	-3.91446e-08		3.35721	-2.67422e-09
3.5712	-1.22e-11		3.42864	-2.66128e-09
3.6456	-1.442e-11		3.50007	1.54e-12
3.72	-1.195e-11		3.5715	4.3e-13
3.7944	-1.619e-11		3.64293	3.6e-12
3.8688	-1.983e-11		3.71436	1.247e-11
3.9432	-2.519e-11		3.78579	7.44e-12
4.0176	-1.115e-11		3.85722	-4.07e-12
4.092	-1.398e-11		3.92865	8.28e-12
4.1664	-6.288e-11		4.00008	8.76e-12
4.2408	-7.54e-12		4.07151	7.26e-12
4.3152	-1.579e-11		4.14294	1.425e-11
4.3896	-1.99e-12		4.21437	-2.48e-12
4.464	-4.84e-12		4.2858	-1.83e-12
4.5384	-4.69731e-08		4.35723	-6.45e-12
4.6128	-4.6062e-08		4.42866	-8.73e-12
4.6872	-4.75038e-08		4.50009	-2.68591e-09
4.7616	-4.76835e-08		4.57152	-2.61551e-09
4.836	-4.73078e-08		4.64295	-2.60923e-09
4.9104	-4.57539e-08		4.71438	-2.6084e-09
4.9848	-4.69555e-08		4.78581	-2.63845e-09
5.0592	-4.63263e-08		4.85724	-2.6033e-09
5.1336	-4.68786e-08		4.92867	-2.60525e-09
5.208	-4.52055e-08		5.0001	-2.57526e-09
5.2824	-4.49423e-08		5.07153	-2.59472e-09
5.3568	-4.61647e-08		5.14296	-2.56417e-09
5.4312	-4.65089e-08		5.21439	-2.55542e-09
5.5056	-4.41124e-08		5.28582	-2.60591e-09
5.58	-1.016e-11		5.35725	-2.61292e-09
5.6544	-5.66e-12		5.42868	-2.58687e-09
5.7288	-2.72e-12		5.50011	-1.87e-11
5.8032	-5.89e-12		5.57154	-7.68e-12
5.8776	-8.14e-12		5.64297	-3.02e-12
5.952	-8.73e-12		5.7144	-2.83e-12
6.0264	-6.22e-12		5.78583	-1.18e-11
6.1008	-1.318e-11		5.85726	-1.502e-11
6.1752	-1.284e-11		5.92869	-1.3e-11
6.2496	-7.09e-12		6.00012	-1.61e-11
6.324	-1.277e-11		6.07155	-9.74e-12
6.3984	-5.34e-12		6.14298	5.1e-13
6.4728	1.85e-12		6.21441	-5.24e-12
6.5472	-4.5137e-08		6.28584	9.3e-13
6.6216	-4.5954e-08		6.35727	-4.34e-12
6.696	-4.57541e-08		6.4287	4.1e-13
6.7704	-4.63745e-08		6.50013	-2.68412e-09
6.8448	-4.71905e-08		6.57156	-2.63949e-09
6.9192	-4.61277e-08		6.64299	-2.59787e-09
6.9936	-4.86241e-08		6.71442	-2.58385e-09
7.068	-4.77939e-08		6.78585	-2.58657e-09
7.1424	-4.71503e-08		6.85728	-2.63416e-09
7.2168	-4.65332e-08		6.92871	-2.64043e-09
7.2912	-4.7819e-08		7.00014	-2.60722e-09
7.3656	-4.85788e-08		7.07157	-2.54336e-09
7.44	-4.76075e-08		7.143	-2.61474e-09
7.5144	-4.73591e-08		7.21443	-2.59373e-09
7.5888	-6.06e-12		7.28586	-2.62016e-09
7.6632	-1.278e-11		7.35729	-2.5566e-09
7.7376	-1.145e-11		7.42872	-2.6136e-09
7.812	-1.42e-12		7.50015	1.96e-12
7.8864	-1.352e-11		7.57158	-3.9e-13
7.9608	-5.33e-12		7.64301	-6.62e-12
8.0352	-1.54e-12		7.71444	7.95e-12
8.1096	-1.434e-11		7.78587	7.03e-12
8.184	-1.737e-11		7.8573	2.94e-12
8.2584	-7.45e-12		7.92873	-3.68e-12
8.3328	-1.05e-11		8.00016	4.54e-12
8.4072	-7.66e-12		8.07159	-5.09e-12
8.4816	-1.758e-11		8.14302	4.57e-12
8.556	-4.68481e-08		8.21445	7.4e-13
8.6304	-4.75203e-08		8.28588	-2.96e-12
8.7048	-4.77038e-08		8.35731	6.9e-13
8.7792	-4.5619e-08		8.42874	4.7e-12
8.8536	-4.54672e-08		8.50017	-2.73414e-09
8.928	-4.76952e-08		8.5716	-2.62966e-09
9.0024	-4.74832e-08		8.64303	-2.67778e-09
9.0768	-4.68642e-08		8.71446	-2.65633e-09
9.1512	-4.57944e-08		8.78589	-2.59519e-09
9.2256	-4.69486e-08		8.85732	-2.65786e-09
9.3	-4.61051e-08		8.92875	-2.65027e-09
9.3744	-4.58219e-08		9.00018	-2.6061e-09
9.4488	-4.65954e-08		9.07161	-2.66299e-09
9.5232	-5.4482e-09		9.14304	-2.74157e-09
9.5976	-8.2e-13		9.21447	-2.68262e-09
9.672	-3.12e-12		9.2859	-2.66885e-09
9.7464	-1.394e-11		9.35733	-2.72253e-09
9.8208	-1.207e-11		9.42876	-2.70577e-09
9.8952	-1.152e-11		9.50019	7.98e-12
9.9696	-1.197e-11		9.57162	2.48e-12
10.044	-6.1e-13		9.64305	7.46e-12
10.1184	-9.57e-12		9.71448	1.782e-11
10.1928	-6.26e-12		9.78591	-4.13e-12
10.2672	-3.57e-12		9.85734	1.15e-12
10.3416	-5.45e-12		9.92877	7.39e-12
10.416	-5.5e-12		10.0002	6.24e-12
10.4904	-4.74e-12		10.0716	4.3e-12
10.5648	-4.63901e-08		10.1431	-2.16e-12
10.6392	-4.61814e-08		10.2145	3.07e-12
10.7136	-4.78543e-08		10.2859	4.19e-12
10.788	-4.64614e-08		10.3574	7.35e-12
10.8624	-4.63831e-08		10.4288	1.341e-11
10.9368	-4.74767e-08		10.5002	-2.76087e-09
11.0112	-4.66001e-08		10.5716	-2.75069e-09
11.0856	-4.66186e-08		10.6431	-2.69792e-09
11.16	-4.59413e-08		10.7145	-2.66346e-09
11.2344	-4.51966e-08		10.7859	-2.65593e-09
11.3088	-4.50486e-08		10.8574	-2.68509e-09
11.3832	-4.42568e-08		10.9288	-2.65572e-09
11.4576	-4.59305e-08		11.0002	-2.65717e-09
11.532	4.51e-12		11.0716	-2.66516e-09
11.6064	5.98e-12		11.1431	-2.6676e-09
11.6808	2.44e-12		11.2145	-2.66872e-09
11.7552	-1.27e-12		11.2859	-2.70248e-09
11.8296	-2.47e-12		11.3574	-2.73043e-09
11.904	-5.01e-12		11.4288	-2.67756e-09
11.9784	-2.08e-12		11.5002	2.33e-12
12.0528	4.1e-13		11.5717	1.445e-11
12.1272	2.06e-12		11.6431	1.41e-11
12.2016	-5.57e-12		11.7145	4.79e-12
12.276	-2.23e-12		11.7859	1.556e-11
12.3504	-1.091e-11		11.8574	1.584e-11
12.4248	-9.08e-12		11.9288	1.136e-11
12.4992	-3.83e-12		12.0002	1.548e-11
12.5736	-4.26863e-08		12.0717	2.8e-13
12.648	-4.40464e-08		12.1431	8.3e-13
12.7224	-4.54123e-08		12.2145	4.17e-12
12.7968	-4.55195e-08		12.286	1.074e-11
12.8712	-4.43663e-08		12.3574	2.211e-11
12.9456	-4.52223e-08		12.4288	5.34e-12
13.02	-4.50919e-08		12.5002	-2.69998e-09
13.0944	-4.48158e-08		12.5717	-2.66293e-09
13.1688	-4.46984e-08		12.6431	-2.68134e-09
13.2432	-4.35154e-08		12.7145	-2.65546e-09
13.3176	-4.51737e-08		12.786	-2.6427e-09
13.392	-4.62956e-08		12.8574	-2.62061e-09
13.4664	-4.5245e-08		12.9288	-2.63925e-09
13.5408	-3.83e-12		13.0003	-2.58839e-09
13.6152	3.38e-12		13.0717	-2.61625e-09
13.6896	-6.59e-12		13.1431	-2.67297e-09
13.764	-1.024e-11		13.2145	-2.72007e-09
13.8384	9.5e-13		13.286	-2.64974e-09
13.9128	-6.65e-12		13.3574	-2.7144e-09
13.9872	-1.413e-11		13.4288	-2.68773e-09
14.0616	-2.59e-12		13.5003	5.49e-12
14.136	-7.5e-12		13.5717	-2.61e-12
14.2104	-8.56e-12		13.6431	-5.58e-12
14.2848	-3.01e-12		13.7146	-8.65e-12
14.3592	-9.49e-12		13.786	2.99e-12
14.4336	-9.06e-12		13.8574	5.16e-12
14.508	-7.4e-12		13.9289	8.49e-12
14.5824	-4.84562e-08		14.0003	1.258e-11
14.6568	-4.68834e-08		14.0717	6.02e-12
14.7312	-4.69548e-08		14.1431	9.39e-12
14.8056	-4.58223e-08		14.2146	1.126e-11
14.88	-4.66203e-08		14.286	1.127e-11
14.9544	-4.87024e-08		14.3574	-3.8e-13
15.0288	-4.87635e-08		14.4289	-1.25e-12
15.1032	-4.75675e-08		14.5003	-2.73592e-09
15.1776	-4.79551e-08		14.5717	-2.71082e-09
15.252	-4.74604e-08		14.6432	-2.70592e-09
15.3264	-4.80857e-08		14.7146	-2.65903e-09
15.4008	-4.80602e-08		14.786	-2.62971e-09
15.4752	-4.81703e-08		14.8574	-2.65459e-09
15.5496	4.38e-12		14.9289	-2.66815e-09
15.624	-6.19e-12		15.0003	-2.64863e-09
15.6984	-7.83e-12		15.0717	-2.68745e-09
15.7728	-1.782e-11		15.1432	-2.69792e-09
15.8472	-7.58e-12		15.2146	-2.68815e-09
15.9216	-7.01e-12		15.286	-2.65187e-09
15.996	-2.6e-11		15.3575	-2.65442e-09
16.0704	-3.395e-11		15.4289	-2.70305e-09
16.1448	-5.59e-12		15.5003	1.145e-11
16.2192	-8.61e-12		15.5717	8.1e-13
16.2936	-3.92e-12		15.6432	-1.01e-12
16.368	-1.335e-11		15.7146	1.88e-12
16.4424	-2.39e-12		15.786	9e-14
16.5168	-6.37e-12		15.8575	6.35e-12
16.5912	-4.83413e-08		15.9289	5.71e-12
16.6656	-4.73602e-08		16.0003	4.56e-12
16.74	-4.66824e-08		16.0718	1.083e-11
16.8144	-4.81021e-08		16.1432	9.58e-12
16.8888	-4.63903e-08		16.2146	7.01e-12
16.9632	-4.64379e-08		16.286	1.649e-11
17.0376	-4.67456e-08		16.3575	5.37e-12
17.112	-4.60326e-08		16.4289	1.797e-11
17.1864	-4.76181e-08		16.5003	-2.76175e-09
17.2608	-4.6417e-08		16.5718	-2.73769e-09
17.3352	-4.46604e-08		16.6432	-2.68869e-09
17.4096	-4.60657e-08		16.7146	-2.69256e-09
17.484	-4.59451e-08		16.786	-2.64925e-09
17.5584	-6.84e-12		16.8575	-2.65366e-09
17.6328	-1.83e-12		16.9289	-2.66177e-09
17.7072	-7.55e-12		17.0003	-2.63682e-09
17.7816	-4.73e-12		17.0718	-2.65009e-09
17.856	-1.77e-12		17.1432	-2.70588e-09
17.9304	-2.15e-12		17.2146	-2.68411e-09
18.0048	4.5e-13		17.2861	-2.66468e-09
			17.3575	-2.7289e-09
			17.4289	-2.69721e-09
			17.5004	7.57e-12
			17.5718	1.672e-11
			17.6432	8.91e-12
			17.7146	6.05e-12
			17.7861	6.09e-12
			17.8575	6.24e-12
			17.9289	4.76e-12
			18.0004	-2.06e-12

## Sheet: Figure 3e
Figure 3e
Vds	Ids
V	A
	Vg=0
1	6.3343e-09
0.99	6.1594e-09
0.98	5.9891e-09
0.97	5.6576e-09
0.96	5.4145e-09
0.95	5.1985e-09
0.94	5.0974e-09
0.93	4.8347e-09
0.92	4.7511e-09
0.91	4.7808e-09
0.9	4.4492e-09
0.89	4.1592e-09
0.88	4.0027e-09
0.87	3.7666e-09
0.86	3.7013e-09
0.85	3.5452e-09
0.84	3.414e-09
0.83	3.3986e-09
0.82	3.2584e-09
0.81	3.2019e-09
0.8	3.0951e-09
0.79	2.9387e-09
0.78	2.8914e-09
0.77	2.7822e-09
0.76	2.626e-09
0.75	2.4564e-09
0.74	2.3384e-09
0.73	2.2438e-09
0.72	2.2047e-09
0.71	2.1013e-09
0.7	2.0357e-09
0.69	2.0882e-09
0.68	2.0147e-09
0.67	1.9518e-09
0.66	1.8227e-09
0.65	1.7017e-09
0.64	1.6434e-09
0.63	1.617e-09
0.62	1.5258e-09
0.61	1.515e-09
0.6	1.4612e-09
0.59	1.3169e-09
0.58	1.2262e-09
0.57	1.2148e-09
0.56	1.1555e-09
0.55	1.1597e-09
0.54	1.1385e-09
0.53	1.0203e-09
0.52	1.0277e-09
0.51	9.681e-10
0.5	9.366e-10
0.49	8.831e-10
0.48	8.262e-10
0.47	7.706e-10
0.46	7.716e-10
0.45	7.814e-10
0.44	7.142e-10
0.43	7.491e-10
0.42	7.181e-10
0.41	7.186e-10
0.4	6.881e-10
0.39	6.584e-10
0.38	6.123e-10
0.37	5.966e-10
0.36	6.16e-10
0.35	5.574e-10
0.34	5.686e-10
0.33	5.604e-10
0.32	5.329e-10
0.31	4.966e-10
0.3	5.119e-10
0.29	4.9e-10
0.28	5.176e-10
0.27	4.817e-10
0.26	4.615e-10
0.25	4.66e-10
0.24	4.335e-10
0.23	3.99e-10
0.22	3.843e-10
0.21	3.932e-10
0.2	3.593e-10
0.19	3.363e-10
0.18	3.35e-10
0.17	3.206e-10
0.16	3.054e-10
0.15	2.777e-10
0.14	2.625e-10
0.13	2.408e-10
0.12	2.308e-10
0.11	2.019e-10
0.1	1.887e-10
0.09	1.619e-10
0.08	1.408e-10
0.07	1.241e-10
0.06	1.046e-10
0.05	8.59e-11
0.04	6.81e-11
0.03	4.89e-11
0.02	2.86e-11
0.01	1.37e-11
0	2.5e-12
-0.01	-1.58e-11
-0.02	-2.2e-11
-0.03	-4.05e-11
-0.04	-4.02e-11
-0.05	-5.7e-11
-0.06	-7.14e-11
-0.07	-8.92e-11
-0.08	-9.32e-11
-0.09	-1.009e-10
-0.1	-1.15e-10
-0.11	-1.328e-10
-0.12	-1.528e-10
-0.13	-1.588e-10
-0.14	-1.836e-10
-0.15	-2.028e-10
-0.16	-2.534e-10
-0.17	-2.629e-10
-0.18	-3.005e-10
-0.19	-3.555e-10
-0.2	-3.744e-10
-0.21	-4.709e-10
-0.22	-5.351e-10
-0.23	-6.046e-10
-0.24	-7.116e-10
-0.25	-8.632e-10
-0.26	-9.887e-10
-0.27	-1.2469e-09
-0.28	-1.5377e-09
-0.29	-1.876e-09
-0.3	-2.3074e-09
-0.31	-2.8478e-09
-0.32	-3.2844e-09
-0.33	-4.1589e-09
-0.34	-4.9941e-09
-0.35	-6.1487e-09
-0.36	-7.6546e-09
-0.37	-9.3866e-09
-0.38	-1.1481e-08
-0.39	-1.4928e-08
-0.4	-1.8628e-08
-0.41	-2.3473e-08
-0.42	-2.9266e-08
-0.43	-3.8409e-08
-0.44	-4.5798e-08
-0.45	-5.6872e-08
-0.46	-7.19e-08
-0.47	-9.2454e-08
-0.48	-1.16734e-07
-0.49	-1.44558e-07
-0.5	-1.84778e-07
-0.51	-2.30016e-07
-0.52	-2.89032e-07
-0.53	-3.61682e-07
-0.54	-4.4566e-07
-0.55	-5.4986e-07
-0.56	-6.58518e-07
-0.57	-7.8909e-07
-0.58	-9.35434e-07
-0.59	-1.11044e-06
-0.6	-1.289e-06
-0.61	-1.4622e-06
-0.62	-1.6592e-06
-0.63	-1.8604e-06
-0.64	-2.0578e-06
-0.65	-2.2622e-06
-0.66	-2.4588e-06
-0.67	-2.6554e-06
-0.68	-2.8658e-06
-0.69	-3.0668e-06
-0.7	-3.2944e-06
-0.71	-3.5314e-06
-0.72	-3.762e-06
-0.73	-3.9934e-06
-0.74	-4.2344e-06
-0.75	-4.4566e-06
-0.76	-4.7022e-06
-0.77	-4.9562e-06
-0.78	-5.2244e-06
-0.79	-5.5212e-06
-0.8	-5.7872e-06
-0.81	-6.0962e-06
-0.82	-6.3828e-06
-0.83	-6.7102e-06
-0.84	-7.038e-06
-0.85	-7.388e-06
-0.86	-7.7458e-06
-0.87	-8.1018e-06
-0.88	-8.4498e-06
-0.89	-8.8554e-06
-0.9	-9.266e-06
-0.91	-9.6416e-06
-0.92	-1.00502e-05
-0.93	-1.05286e-05
-0.94	-1.10132e-05
-0.95	-1.14412e-05
-0.96	-1.1869e-05
-0.97	-1.2353e-05
-0.98	-1.2834e-05
-0.99	-1.3331e-05
-1	-1.3871e-05

## Sheet: Figure 3f
Figure 3f
Time	Ids
s	A
	1500 nm
0	-7.106e-12
0.07143	-4.124e-12
0.14286	-4.428e-12
0.21429	-4.366e-12
0.28572	-1.854e-12
0.35715	-2.222e-12
0.42858	-3.272e-12
0.50001	-1.502e-12
0.57144	-1.562e-12
0.64287	-2.198e-12
0.7143	-6.6e-13
0.78573	-1.268e-12
0.85716	-2.046e-12
0.92859	-1.06e-12
1.00002	-1.18e-12
1.07145	-1.654e-12
1.14288	-1.098e-12
1.21431	-6.5e-13
1.28574	-2.19e-12
1.35717	-1.936e-12
1.4286	-8.62e-13
1.50003	-2.12e-12
1.57146	1.66e-13
1.64289	-1.952e-12
1.71432	-1.52e-13
1.78575	-5.86e-13
1.85718	-3.2e-14
1.92861	-3.82e-13
2.00004	-4.18e-13
2.07147	-1.144e-12
2.1429	9.72e-13
2.21433	-9.3e-13
2.28576	1.88e-13
2.35719	-4.08e-13
2.42862	-3.66e-13
2.50005	6.38e-13
2.57148	-6.58e-13
2.64291	-1.182e-12
2.71434	5.1e-13
2.78577	-7.26e-13
2.8572	3.18e-13
2.92863	-1.408e-12
3.00006	7.84e-13
3.07149	-1.96e-13
3.14292	3.22e-13
3.21435	2.04e-13
3.28578	-7.36e-13
3.35721	-1.246e-12
3.42864	3.46e-13
3.50007	-3.52e-13
3.5715	1.24e-13
3.64293	-7.92e-13
3.71436	5.52e-13
3.78579	1.9e-13
3.85722	8.68e-13
3.92865	-9.54e-13
4.00008	-1.04e-13
4.07151	3.64e-13
4.14294	7.68e-13
4.21437	-3.66e-13
4.2858	-5.46e-13
4.35723	-1.284e-12
4.42866	1.898e-12
4.50009	-1.104e-12
4.57152	4.32e-13
4.64295	-6e-13
4.71438	-1.86e-13
4.78581	8.52e-13
4.85724	-1.098e-12
4.92867	-1.388e-12
5.0001	-3.64e-13
5.07153	-1.236e-12
5.14296	-1.2e-14
5.21439	4.66e-13
5.28582	-1.42e-13
5.35725	-7.26e-13
5.42868	1.16e-13
5.50011	-6.74e-13
5.57154	-1.94e-13
5.64297	7.96e-13
5.7144	3.48e-13
5.78583	-1.084e-12
5.85726	-1.228e-12
5.92869	1.36e-13
6.00012	1.52e-13
6.07155	-1.52e-13
6.14298	1.266e-12
6.21441	2e-15
6.28584	-1.58e-13
6.35727	-4.1e-13
6.4287	-1.98e-13
6.50013	1.84e-13
6.57156	-4.72e-13
6.64299	-2.8e-13
6.71442	-4.56e-13
6.78585	4.8e-14
6.85728	9.9e-13
6.92871	-7.1e-13
7.00014	5e-13
7.07157	2.08e-13
7.143	5.1e-13
7.21443	-1.18e-13
7.28586	8.94e-13
7.35729	1.98e-13
7.42872	4.42e-13
7.50015	7.4e-13
7.57158	1.034e-12
7.64301	1.19e-12
7.71444	8e-15
7.78587	-2.34e-13
7.8573	-1.202e-12
7.92873	-1.278e-12
8.00016	-7.38e-13
8.07159	-1.148e-12
8.14302	-1.09e-12
8.21445	4.82e-13
8.28588	1.26e-13
8.35731	1.3e-13
8.42874	-6.74e-13
8.50017	-2.2e-13
8.5716	6.78e-13
8.64303	1.48e-13
8.71446	6.5e-13
8.78589	6.72e-13
8.85732	-6.7e-13
8.92875	-2.42e-13
9.00018	-8.84e-13
9.07161	2.26e-13
9.14304	-9.6e-14
9.21447	5.52e-13
9.2859	-1.18e-13
9.35733	-4.6e-14
9.42876	-1.442e-12
9.50019	-7.96e-13
9.57162	-1.112e-12
9.64305	-1.198e-12
9.71448	-7.54e-13
9.78591	3.38e-13
9.85734	5.54e-13
9.92877	-3.58e-13
10.0002	7.28e-13
10.0716	-5.32e-13
10.1431	-7.88e-13
10.2145	1.534e-12
10.2859	-1.34e-13
10.3574	-4.4e-13
10.4288	-5.72e-13
10.5002	1.432e-12
10.5716	1.28e-12
10.6431	-5.3e-13
10.7145	8e-15
10.7859	9.46e-13
10.8574	-1.022e-12
10.9288	-1.3e-12
11.0002	-9e-13
11.0716	-2.76e-13
11.1431	7.34e-13
11.2145	-1.68e-13
11.2859	4.98e-13
11.3574	1.332e-12
11.4288	9.68e-13
11.5002	-1.046e-12
11.5717	-1.84e-13
11.6431	3.12e-13
11.7145	-3.88e-13
11.7859	-6.36e-13
11.8574	-8e-14
11.9288	1.16e-12
12.0002	3.48e-13
12.0717	-7.8e-14
12.1431	-3.4e-14
12.2145	-3.3e-13
12.286	-2.42e-13
12.3574	6.34e-13
12.4288	5.68e-13
12.5002	-3.66e-13
12.5717	-1.174e-12
12.6431	-8.28e-13
12.7145	-2.5e-13
12.786	-7.04e-13
12.8574	-1.124e-12
12.9288	1.98e-13
13.0003	7.22e-13
13.0717	6.08e-13
13.1431	2.3e-13
13.2145	1.092e-12
13.286	1.232e-12
13.3574	1.064e-12
13.4288	1.584e-12
13.5003	1.444e-12
13.5717	1.178e-12
13.6431	-1.14e-13
13.7146	-6e-13
13.786	-3.06e-13
13.8574	-8.16e-13
13.9289	-1.206e-12
14.0003	-6.04e-13
14.0717	-2.98e-13
14.1431	-1.74e-13
14.2146	-7.58e-13
14.286	-5.52e-13
14.3574	-4.24e-13
14.4289	-1.86e-13
14.5003	-2.72e-13
14.5717	1.598e-12
14.6432	1.784e-12
14.7146	3.58e-13
14.786	-4.4e-13
14.8574	2.4e-14
14.9289	1.12e-13
15.0003	-4.3e-13
15.0717	-5.58e-13
15.1432	-5.46e-13
15.2146	-1.84e-13
15.286	-1.236e-12
15.3575	-9.7e-13
15.4289	-9.6e-13
15.5003	-1.25e-12
15.5717	-1.832e-12
15.6432	-1.4e-14
15.7146	-1.34e-13
15.786	-1.512e-12
15.8575	-9.04e-13
15.9289	-1.882e-12
16.0003	-2.27e-12
16.0718	-4.56e-13
16.1432	-5.56e-13
16.2146	-1.554e-12
16.286	-8.54e-13
16.3575	-2.38e-13
16.4289	8.12e-13
16.5003	1.168e-12
16.5718	4.78e-13
16.6432	-4.66e-13
16.7146	-1.062e-12
16.786	-9.7e-13
16.8575	-5.6e-14
16.9289	7.6e-14
17.0003	-8.04e-13
17.0718	-7.04e-13
17.1432	-2.24e-13
17.2146	-4.18e-13
17.2861	3.6e-13
17.3575	1.722e-12
17.4289	8.62e-13
17.5004	6.24e-13
17.5718	-4e-15
17.6432	-8.1e-13
17.7146	5.82e-13
17.7861	8.68e-13
17.8575	-9.5e-13
17.9289	-1.862e-12
18.0004	-1.406e-12

## Sheet: Figure 4a
Figure 4a
Vds	Ids	Ids
V	A	A
	dark	108.8 mW/mm2
-1	-1.72149e-05	-1.86735e-05
-0.99	-1.65033e-05	-1.75642e-05
-0.98	-1.58241e-05	-1.64702e-05
-0.97	-1.51443e-05	-1.57902e-05
-0.96	-1.44524e-05	-1.50699e-05
-0.95	-1.38042e-05	-1.43951e-05
-0.94	-1.31508e-05	-1.37219e-05
-0.93	-1.24801e-05	-1.30622e-05
-0.92	-1.18351e-05	-1.23754e-05
-0.91	-1.11867e-05	-1.17354e-05
-0.9	-1.05659e-05	-1.11081e-05
-0.89	-9.9516e-06	-1.04728e-05
-0.88	-9.3432e-06	-9.8393e-06
-0.87	-8.74313e-06	-9.2448e-06
-0.86	-8.1753e-06	-8.64481e-06
-0.85	-7.59564e-06	-8.07226e-06
-0.84	-7.04145e-06	-7.50432e-06
-0.83	-6.5102e-06	-6.96659e-06
-0.82	-5.98232e-06	-6.41328e-06
-0.81	-5.47689e-06	-5.88005e-06
-0.8	-4.99046e-06	-5.37102e-06
-0.79	-4.53325e-06	-4.8801e-06
-0.78	-4.0924e-06	-4.41167e-06
-0.77	-3.66282e-06	-3.95318e-06
-0.76	-3.26549e-06	-3.5335e-06
-0.75	-2.8929e-06	-3.14624e-06
-0.74	-2.55879e-06	-2.74271e-06
-0.73	-2.21874e-06	-2.39477e-06
-0.72	-1.92023e-06	-2.05746e-06
-0.71	-1.65971e-06	-1.75468e-06
-0.7	-1.41524e-06	-1.48367e-06
-0.69	-1.18305e-06	-1.24774e-06
-0.68	-9.9319e-07	-1.02557e-06
-0.67	-8.28639e-07	-8.38925e-07
-0.66	-6.80704e-07	-6.46845e-07
-0.65	-5.54326e-07	-5.05968e-07
-0.64	-4.50126e-07	-3.79425e-07
-0.63	-3.64376e-07	-2.20518e-07
-0.62	-3.04296e-07	-1.24725e-07
-0.61	-2.46146e-07	1.2576e-08
-0.6	-1.97545e-07	8.04746e-08
-0.59	-1.59977e-07	1.90475e-07
-0.58	-1.29832e-07	2.48438e-07
-0.57	-1.00481e-07	3.4671e-07
-0.56	-8.73572e-08	4.1914e-07
-0.55	-7.14073e-08	5.09057e-07
-0.54	-5.77152e-08	5.77454e-07
-0.53	-4.73137e-08	6.28766e-07
-0.52	-3.9096e-08	6.73794e-07
-0.51	-2.98926e-08	7.00021e-07
-0.5	-2.57182e-08	7.2637e-07
-0.49	-2.00076e-08	7.61695e-07
-0.48	-1.52706e-08	7.9784e-07
-0.47	-1.21878e-08	8.12914e-07
-0.46	-1.06471e-08	8.2685e-07
-0.45	-9.3421e-09	8.46603e-07
-0.44	-7.9683e-09	8.67684e-07
-0.43	-6.8271e-09	8.88174e-07
-0.42	-5.43301e-09	9.03722e-07
-0.41	-4.51945e-09	9.22115e-07
-0.4	-3.82326e-09	9.44314e-07
-0.39	-3.26522e-09	9.58741e-07
-0.38	-2.77625e-09	9.64528e-07
-0.37	-2.44203e-09	9.77627e-07
-0.36	-2.03712e-09	9.96657e-07
-0.35	-1.73189e-09	1.01125e-06
-0.34	-1.49427e-09	1.02349e-06
-0.33	-1.26782e-09	1.03784e-06
-0.32	-1.16605e-09	1.04486e-06
-0.31	-9.8226e-10	1.06108e-06
-0.3	-8.0105e-10	1.07187e-06
-0.29	-7.3448e-10	1.08279e-06
-0.28	-6.2733e-10	1.08453e-06
-0.27	-5.597e-10	1.10747e-06
-0.26	-4.8694e-10	1.11178e-06
-0.25	-4.2306e-10	1.11952e-06
-0.24	-3.6891e-10	1.13824e-06
-0.23	-3.1549e-10	1.14342e-06
-0.22	-2.6947e-10	1.15447e-06
-0.21	-2.4501e-10	1.1581e-06
-0.2	-2.2117e-10	1.17621e-06
-0.19	-1.883e-10	1.18142e-06
-0.18	-1.6581e-10	1.18965e-06
-0.17	-1.4364e-10	1.20125e-06
-0.16	-1.2647e-10	1.20474e-06
-0.15	-1.1194e-10	1.20683e-06
-0.14	-9.796e-11	1.22084e-06
-0.13	-8.444e-11	1.23136e-06
-0.12	-7.168e-11	1.23006e-06
-0.11	-6.321e-11	1.24933e-06
-0.1	-5.486e-11	1.25117e-06
-0.09	-4.625e-11	1.25199e-06
-0.08	-3.777e-11	1.26332e-06
-0.07	-3.072e-11	1.27361e-06
-0.06	-2.488e-11	1.26752e-06
-0.05	-1.924e-11	1.27689e-06
-0.04	-1.413e-11	1.28408e-06
-0.03	-9.83e-12	1.28092e-06
-0.02	-6.01e-12	1.28663e-06
-0.01	-1.43e-12	1.29427e-06
0	1.88e-12	1.29886e-06
0.01	5.56e-12	1.30779e-06
0.02	8.57e-12	1.31928e-06
0.03	1.207e-11	1.31787e-06
0.04	1.539e-11	1.3146e-06
0.05	1.792e-11	1.32347e-06
0.06	2.154e-11	1.32804e-06
0.07	2.505e-11	1.33402e-06
0.08	2.884e-11	1.3359e-06
0.09	3.231e-11	1.33689e-06
0.1	3.496e-11	1.34455e-06
0.11	3.873e-11	1.34581e-06
0.12	4.207e-11	1.35127e-06
0.13	4.564e-11	1.35501e-06
0.14	4.711e-11	1.35539e-06
0.15	5.114e-11	1.35531e-06
0.16	5.941e-11	1.36159e-06
0.17	6.052e-11	1.35416e-06
0.18	6.287e-11	1.35309e-06
0.19	7.518e-11	1.36606e-06
0.2	7.328e-11	1.36517e-06
0.21	7.61e-11	1.36527e-06
0.22	8.03e-11	1.37259e-06
0.23	8.68e-11	1.37257e-06
0.24	9.116e-11	1.37605e-06
0.25	9.707e-11	1.37328e-06
0.26	1.0155e-10	1.3892e-06
0.27	1.0559e-10	1.38395e-06
0.28	1.1265e-10	1.38069e-06
0.29	1.1703e-10	1.3896e-06
0.3	1.236e-10	1.38952e-06
0.31	1.2688e-10	1.38987e-06
0.32	1.3462e-10	1.39982e-06
0.33	1.3989e-10	1.40849e-06
0.34	1.4668e-10	1.39761e-06
0.35	1.5545e-10	1.40599e-06
0.36	1.6098e-10	1.40848e-06
0.37	1.677e-10	1.40163e-06
0.38	1.762e-10	1.41476e-06
0.39	1.8812e-10	1.42357e-06
0.4	1.9077e-10	1.41346e-06
0.41	1.9659e-10	1.42095e-06
0.42	2.0959e-10	1.41928e-06
0.43	2.1637e-10	1.42478e-06
0.44	2.2707e-10	1.41871e-06
0.45	2.3466e-10	1.4259e-06
0.46	2.4532e-10	1.42098e-06
0.47	2.5852e-10	1.42642e-06
0.48	2.713e-10	1.43231e-06
0.49	2.8098e-10	1.42556e-06
0.5	3.0084e-10	1.42961e-06
0.51	2.9278e-10	1.43096e-06
0.52	3.1383e-10	1.43766e-06
0.53	3.2127e-10	1.43375e-06
0.54	3.3976e-10	1.43599e-06
0.55	3.5787e-10	1.43986e-06
0.56	3.6888e-10	1.43995e-06
0.57	3.7744e-10	1.44878e-06
0.58	3.9604e-10	1.44737e-06
0.59	4.0105e-10	1.44331e-06
0.6	4.3188e-10	1.43977e-06
0.61	4.2431e-10	1.4513e-06
0.62	4.429e-10	1.4512e-06
0.63	4.5859e-10	1.45407e-06
0.64	4.8195e-10	1.45338e-06
0.65	5.0523e-10	1.45188e-06
0.66	5.2421e-10	1.45647e-06
0.67	5.406e-10	1.4528e-06
0.68	5.5867e-10	1.45157e-06
0.69	5.7706e-10	1.46195e-06
0.7	5.9793e-10	1.45645e-06
0.71	6.3293e-10	1.4634e-06
0.72	6.6148e-10	1.47168e-06
0.73	6.9298e-10	1.46677e-06
0.74	7.5351e-10	1.46559e-06
0.75	7.6166e-10	1.46844e-06
0.76	8.0316e-10	1.46545e-06
0.77	8.3667e-10	1.46734e-06
0.78	8.7307e-10	1.47259e-06
0.79	8.7327e-10	1.47226e-06
0.8	8.9677e-10	1.47175e-06
0.81	9.4388e-10	1.47542e-06
0.82	9.8377e-10	1.47188e-06
0.83	1.02859e-09	1.47723e-06
0.84	1.08085e-09	1.47958e-06
0.85	1.12348e-09	1.47941e-06
0.86	1.15946e-09	1.47566e-06
0.87	1.30243e-09	1.48492e-06
0.88	1.34505e-09	1.49073e-06
0.89	1.48545e-09	1.49269e-06
0.9	1.48278e-09	1.49448e-06
0.91	1.47221e-09	1.49961e-06
0.92	1.51317e-09	1.48258e-06
0.93	1.63426e-09	1.5086e-06
0.94	1.70678e-09	1.50735e-06
0.95	1.76694e-09	1.4902e-06
0.96	1.8195e-09	1.50346e-06
0.97	1.97763e-09	1.51168e-06
0.98	1.90912e-09	1.50928e-06
0.99	2.12752e-09	1.50003e-06
1	2.15114e-09	1.50003e-06

## Sheet: Figure 4b
Figure 4b
Vds	Ids	Ids	Ids	Ids	Ids	Ids	Ids
V	A	A	A	A	A	A	A
	dark	0.109 mW/mm2	1.09 mW/mm2	3.44 mW/mm2	10.88 mW/mm2	54.50 mW/mm2	108.8 mW/mm2
-1	1.72149e-05	1.72446e-05	1.72503e-05	1.72031e-05	1.73154e-05	1.79143e-05	1.86735e-05
-0.99	1.65033e-05	1.65376e-05	1.65258e-05	1.65082e-05	1.6622e-05	1.69781e-05	1.75642e-05
-0.98	1.58241e-05	1.58843e-05	1.58398e-05	1.58076e-05	1.59138e-05	1.61817e-05	1.64702e-05
-0.97	1.51443e-05	1.51022e-05	1.51549e-05	1.51446e-05	1.52322e-05	1.54979e-05	1.57902e-05
-0.96	1.44524e-05	1.4536e-05	1.44644e-05	1.44455e-05	1.45514e-05	1.48081e-05	1.50699e-05
-0.95	1.38042e-05	1.37712e-05	1.38373e-05	1.37783e-05	1.3887e-05	1.41169e-05	1.43951e-05
-0.94	1.31508e-05	1.32181e-05	1.31741e-05	1.31093e-05	1.32361e-05	1.34524e-05	1.37219e-05
-0.93	1.24801e-05	1.25595e-05	1.24845e-05	1.24718e-05	1.25806e-05	1.27973e-05	1.30622e-05
-0.92	1.18351e-05	1.1837e-05	1.18428e-05	1.1833e-05	1.19317e-05	1.21548e-05	1.23754e-05
-0.91	1.11867e-05	1.11908e-05	1.11561e-05	1.11926e-05	1.13021e-05	1.14973e-05	1.17354e-05
-0.9	1.05659e-05	1.04745e-05	1.05204e-05	1.05616e-05	1.0647e-05	1.08528e-05	1.11081e-05
-0.89	9.9516e-06	9.8638e-06	9.9165e-06	9.9458e-06	1.00433e-05	1.02266e-05	1.04728e-05
-0.88	9.3432e-06	9.2707e-06	9.3192e-06	9.333e-06	9.4385e-06	9.6312e-06	9.8393e-06
-0.87	8.74313e-06	8.67726e-06	8.72717e-06	8.74992e-06	8.84255e-06	9.02982e-06	9.2448e-06
-0.86	8.1753e-06	8.09783e-06	8.14801e-06	8.18852e-06	8.23498e-06	8.43837e-06	8.64481e-06
-0.85	7.59564e-06	7.54389e-06	7.58792e-06	7.58317e-06	7.68157e-06	7.84889e-06	8.07226e-06
-0.84	7.04145e-06	6.98439e-06	7.03864e-06	7.03722e-06	7.13739e-06	7.31129e-06	7.50432e-06
-0.83	6.5102e-06	6.44444e-06	6.50255e-06	6.51244e-06	6.59687e-06	6.7585e-06	6.96659e-06
-0.82	5.98232e-06	5.93762e-06	5.98982e-06	5.98471e-06	6.06899e-06	6.22637e-06	6.41328e-06
-0.81	5.47689e-06	5.43239e-06	5.47964e-06	5.48745e-06	5.57319e-06	5.71023e-06	5.88005e-06
-0.8	4.99046e-06	4.95528e-06	4.9783e-06	5.00954e-06	5.07143e-06	5.2088e-06	5.37102e-06
-0.79	4.53325e-06	4.48989e-06	4.52914e-06	4.5369e-06	4.58921e-06	4.73562e-06	4.8801e-06
-0.78	4.0924e-06	4.03434e-06	4.07624e-06	4.09032e-06	4.15342e-06	4.26507e-06	4.41167e-06
-0.77	3.66282e-06	3.61844e-06	3.64476e-06	3.66444e-06	3.72456e-06	3.83913e-06	3.95318e-06
-0.76	3.26549e-06	3.23869e-06	3.25706e-06	3.25172e-06	3.31226e-06	3.42824e-06	3.5335e-06
-0.75	2.8929e-06	2.85591e-06	2.87004e-06	2.88533e-06	2.92948e-06	3.04335e-06	3.14624e-06
-0.74	2.55879e-06	2.50664e-06	2.51717e-06	2.51726e-06	2.56524e-06	2.6677e-06	2.74271e-06
-0.73	2.21874e-06	2.20178e-06	2.18704e-06	2.19629e-06	2.23697e-06	2.32161e-06	2.39477e-06
-0.72	1.92023e-06	1.88008e-06	1.89108e-06	1.89719e-06	1.93951e-06	2.00437e-06	2.05746e-06
-0.71	1.65971e-06	1.62096e-06	1.61225e-06	1.62117e-06	1.65873e-06	1.72448e-06	1.75468e-06
-0.7	1.41524e-06	1.37671e-06	1.36583e-06	1.38118e-06	1.40417e-06	1.4525e-06	1.48367e-06
-0.69	1.18305e-06	1.13563e-06	1.15441e-06	1.16158e-06	1.19204e-06	1.21446e-06	1.24774e-06
-0.68	9.9319e-07	9.5958e-07	9.5851e-07	9.6488e-07	9.939e-07	1.00176e-06	1.02557e-06
-0.67	8.28639e-07	7.99031e-07	8.01215e-07	8.03927e-07	8.23762e-07	8.49014e-07	8.38925e-07
-0.66	6.80704e-07	6.59602e-07	6.49416e-07	6.63035e-07	6.80468e-07	6.78043e-07	6.46845e-07
-0.65	5.54326e-07	5.36522e-07	5.27378e-07	5.36666e-07	5.52515e-07	5.54928e-07	5.05968e-07
-0.64	4.50126e-07	4.41318e-07	4.28218e-07	4.36869e-07	4.46814e-07	4.19335e-07	3.79425e-07
-0.63	3.64376e-07	3.51558e-07	3.43155e-07	3.46256e-07	3.61779e-07	3.40697e-07	2.20518e-07
-0.62	3.04296e-07	2.73836e-07	2.72692e-07	2.79603e-07	2.74708e-07	2.61962e-07	1.24725e-07
-0.61	2.46146e-07	2.22921e-07	2.19949e-07	2.28428e-07	2.19372e-07	1.85768e-07	1.2576e-08
-0.6	1.97545e-07	1.82503e-07	1.70885e-07	1.80418e-07	1.72479e-07	1.32033e-07	8.04746e-08
-0.59	1.59977e-07	1.38566e-07	1.37067e-07	1.42014e-07	1.33056e-07	8.9743e-08	1.90475e-07
-0.58	1.29832e-07	1.11846e-07	1.07713e-07	1.1513e-07	9.9104e-08	4.83399e-08	2.48438e-07
-0.57	1.00481e-07	9.0947e-08	8.8796e-08	8.6525e-08	7.59131e-08	1.26009e-08	3.4671e-07
-0.56	8.73572e-08	7.16499e-08	6.99035e-08	6.71344e-08	5.68501e-08	3.22719e-08	4.1914e-07
-0.55	7.14073e-08	5.67316e-08	5.43322e-08	5.29866e-08	4.14519e-08	7.74813e-08	5.09057e-07
-0.54	5.77152e-08	4.57782e-08	4.35951e-08	4.15153e-08	2.76349e-08	1.08116e-07	5.77454e-07
-0.53	4.73137e-08	3.62021e-08	3.50814e-08	3.35592e-08	1.75972e-08	1.43331e-07	6.28766e-07
-0.52	3.9096e-08	2.90075e-08	2.73651e-08	2.56687e-08	1.01558e-08	1.75535e-07	6.73794e-07
-0.51	2.98926e-08	2.44414e-08	2.13771e-08	1.80593e-08	3.9516e-09	1.94429e-07	7.00021e-07
-0.5	2.57182e-08	2.0107e-08	1.6922e-08	1.33041e-08	5.3922e-09	2.11831e-07	7.4637e-07
-0.49	2.00076e-08	1.69854e-08	1.32866e-08	9.8385e-09	1.50905e-08	2.26578e-07	7.91695e-07
-0.48	1.52706e-08	1.29014e-08	1.08725e-08	6.93596e-09	2.04917e-08	2.40846e-07	8.1784e-07
-0.47	1.21878e-08	1.02757e-08	8.60225e-09	4.21162e-09	2.6208e-08	2.51887e-07	8.09914e-07
-0.46	1.06471e-08	8.49478e-09	7.11389e-09	2.59645e-09	3.1544e-08	2.70171e-07	8.2685e-07
-0.45	9.3421e-09	6.96488e-09	5.61972e-09	1.08829e-09	3.59937e-08	2.78393e-07	8.46603e-07
-0.44	7.9683e-09	5.75281e-09	4.42388e-09	9.7656e-10	4.02213e-08	2.80836e-07	8.67684e-07
-0.43	6.8271e-09	4.8072e-09	3.40693e-09	3.05895e-09	4.24988e-08	2.94712e-07	8.88174e-07
-0.42	5.43301e-09	3.87224e-09	2.59396e-09	3.99479e-09	4.50036e-08	3.00426e-07	9.03722e-07
-0.41	4.51945e-09	3.27787e-09	1.85337e-09	5.88978e-09	4.78554e-08	3.05222e-07	9.22115e-07
-0.4	3.82326e-09	2.77869e-09	1.38185e-09	7.02166e-09	5.0053e-08	3.17339e-07	9.44314e-07
-0.39	3.26522e-09	2.38415e-09	8.9344e-10	8.31981e-09	5.17888e-08	3.21123e-07	9.58741e-07
-0.38	2.77625e-09	1.94286e-09	4.6872e-10	9.27638e-09	5.33466e-08	3.24494e-07	9.64528e-07
-0.37	2.44203e-09	1.64111e-09	1.305e-10	1.00314e-08	5.53806e-08	3.36915e-07	9.77627e-07
-0.36	2.03712e-09	1.37818e-09	2.01157e-10	1.08913e-08	5.66666e-08	3.37277e-07	9.96657e-07
-0.35	1.73189e-09	1.21633e-09	8.38037e-10	1.15115e-08	5.87576e-08	3.41917e-07	1.01125e-06
-0.34	1.49427e-09	1.0394e-09	1.39892e-09	1.17944e-08	6.01487e-08	3.51181e-07	1.02349e-06
-0.33	1.26782e-09	8.6929e-10	1.90888e-09	1.23711e-08	6.15493e-08	3.55334e-07	1.03784e-06
-0.32	1.16605e-09	7.284e-10	2.35071e-09	1.29461e-08	6.29574e-08	3.58837e-07	1.04486e-06
-0.31	9.8226e-10	5.9772e-10	2.74667e-09	1.35127e-08	6.44932e-08	3.68339e-07	1.06108e-06
-0.3	8.0105e-10	5.0144e-10	3.0307e-09	1.41094e-08	6.57979e-08	3.69711e-07	1.07187e-06
-0.29	7.3448e-10	4.1676e-10	3.32688e-09	1.45383e-08	6.70864e-08	3.70887e-07	1.08279e-06
-0.28	6.2733e-10	3.3207e-10	3.63845e-09	1.48948e-08	6.78978e-08	3.79443e-07	1.08453e-06
-0.27	5.597e-10	2.6711e-10	3.82383e-09	1.54119e-08	6.95151e-08	3.81445e-07	1.10747e-06
-0.26	4.8694e-10	2.0595e-10	4.10294e-09	1.59526e-08	7.08628e-08	3.84336e-07	1.11178e-06
-0.25	4.2306e-10	1.6177e-10	4.33437e-09	1.64481e-08	7.2636e-08	3.91978e-07	1.11952e-06
-0.24	3.6891e-10	1.1624e-10	4.53033e-09	1.70448e-08	7.35164e-08	3.98416e-07	1.13824e-06
-0.23	3.1549e-10	6.755e-11	4.65643e-09	1.76631e-08	7.44661e-08	3.96226e-07	1.14342e-06
-0.22	2.6947e-10	2.738e-11	4.80311e-09	1.82754e-08	7.59211e-08	4.04731e-07	1.15447e-06
-0.21	2.4501e-10	1.93256e-11	5.04664e-09	1.87032e-08	7.68184e-08	4.09209e-07	1.1581e-06
-0.2	2.2117e-10	9.04104e-11	5.24777e-09	1.9508e-08	7.81933e-08	4.1006e-07	1.17621e-06
-0.19	1.883e-10	1.44954e-10	5.49091e-09	2.00669e-08	7.92911e-08	4.16665e-07	1.18142e-06
-0.18	1.6581e-10	1.98198e-10	5.68112e-09	2.06858e-08	8.05931e-08	4.26112e-07	1.18965e-06
-0.17	1.4364e-10	2.53994e-10	5.89404e-09	2.15167e-08	8.16352e-08	4.25555e-07	1.20125e-06
-0.16	1.2647e-10	3.00254e-10	6.06672e-09	2.21832e-08	8.28138e-08	4.24493e-07	1.20474e-06
-0.15	1.1194e-10	3.48858e-10	6.23322e-09	2.26071e-08	8.36132e-08	4.32508e-07	1.20683e-06
-0.14	9.796e-11	3.82174e-10	6.50362e-09	2.30623e-08	8.47538e-08	4.36735e-07	1.22084e-06
-0.13	8.444e-11	4.23238e-10	6.67754e-09	2.37873e-08	8.58427e-08	4.35434e-07	1.23136e-06
-0.12	7.168e-11	4.60938e-10	6.88174e-09	2.41476e-08	8.66879e-08	4.41714e-07	1.23006e-06
-0.11	6.321e-11	5.00958e-10	7.06092e-09	2.46004e-08	8.77946e-08	4.48781e-07	1.24933e-06
-0.1	5.486e-11	5.40398e-10	7.13169e-09	2.49233e-08	8.90082e-08	4.49771e-07	1.25117e-06
-0.09	4.625e-11	5.7311e-10	7.27809e-09	2.56776e-08	8.97464e-08	4.53611e-07	1.25199e-06
-0.08	3.777e-11	5.96054e-10	7.32604e-09	2.59533e-08	9.0045e-08	4.57425e-07	1.26332e-06
-0.07	3.072e-11	6.24915e-10	7.67503e-09	2.63205e-08	9.12635e-08	4.59536e-07	1.27361e-06
-0.06	2.488e-11	6.56606e-10	7.75978e-09	2.66064e-08	9.18862e-08	4.5871e-07	1.26752e-06
-0.05	1.924e-11	6.83402e-10	7.76413e-09	2.7065e-08	9.25831e-08	4.62e-07	1.27689e-06
-0.04	1.413e-11	7.08134e-10	7.73452e-09	2.74422e-08	9.34376e-08	4.66649e-07	1.28408e-06
-0.03	9.83e-12	7.3015e-10	7.91905e-09	2.76323e-08	9.37659e-08	4.74677e-07	1.28092e-06
-0.02	6.01e-12	7.34651e-10	8.10552e-09	2.78503e-08	9.41569e-08	4.74062e-07	1.28663e-06
-0.01	1.43e-12	7.47017e-10	8.22089e-09	2.7986e-08	9.46561e-08	4.73268e-07	1.29427e-06
0	1.88e-12	7.5922e-10	8.33553e-09	2.83462e-08	9.50151e-08	4.79099e-07	1.29886e-06
0.01	5.56e-12	7.8075e-10	8.35301e-09	2.85706e-08	9.56816e-08	4.81736e-07	1.30779e-06
0.02	8.57e-12	8.02813e-10	8.35717e-09	2.87453e-08	9.72111e-08	4.82189e-07	1.31928e-06
0.03	1.207e-11	8.19076e-10	8.35067e-09	2.89009e-08	9.78676e-08	4.83214e-07	1.31787e-06
0.04	1.539e-11	8.24992e-10	8.43302e-09	2.88971e-08	9.86393e-08	4.84152e-07	1.3146e-06
0.05	1.792e-11	8.40838e-10	8.5604e-09	2.89086e-08	9.92309e-08	4.8127e-07	1.32347e-06
0.06	2.154e-11	8.54433e-10	8.64467e-09	2.92016e-08	9.95712e-08	4.86991e-07	1.32804e-06
0.07	2.505e-11	8.99232e-10	8.66555e-09	2.92754e-08	1.00229e-07	4.93768e-07	1.33402e-06
0.08	2.884e-11	8.81136e-10	8.80071e-09	2.93516e-08	1.00769e-07	4.92807e-07	1.3359e-06
0.09	3.231e-11	9.00438e-10	8.8015e-09	2.93535e-08	1.00714e-07	4.94411e-07	1.33689e-06
0.1	3.496e-11	9.19416e-10	8.89784e-09	2.94401e-08	1.00767e-07	4.97364e-07	1.34455e-06
0.11	3.873e-11	9.26399e-10	8.91364e-09	2.95636e-08	1.00429e-07	4.95311e-07	1.34581e-06
0.12	4.207e-11	9.1865e-10	8.95997e-09	2.9647e-08	1.00639e-07	4.97315e-07	1.35127e-06
0.13	4.564e-11	9.23035e-10	8.99189e-09	2.95655e-08	1.01177e-07	5.03867e-07	1.35501e-06
0.14	4.711e-11	9.52662e-10	8.99116e-09	2.96386e-08	1.0075e-07	5.03189e-07	1.35539e-06
0.15	5.114e-11	9.65862e-10	9.17326e-09	2.96607e-08	1.0107e-07	5.06973e-07	1.35531e-06
0.16	5.941e-11	9.82868e-10	9.35505e-09	2.98048e-08	1.0056e-07	5.10071e-07	1.36159e-06
0.17	6.052e-11	9.85722e-10	9.42452e-09	2.98797e-08	1.01331e-07	5.05971e-07	1.35416e-06
0.18	6.287e-11	9.7041e-10	9.41713e-09	3.00304e-08	1.00999e-07	5.11047e-07	1.35309e-06
0.19	7.518e-11	9.56814e-10	9.2637e-09	2.99327e-08	1.01465e-07	5.15731e-07	1.36606e-06
0.2	7.328e-11	9.84167e-10	9.21731e-09	2.98311e-08	1.0176e-07	5.13219e-07	1.36517e-06
0.21	7.61e-11	9.90895e-10	9.17429e-09	3.00674e-08	1.01458e-07	5.14857e-07	1.36527e-06
0.22	8.03e-11	1.02901e-09	9.38299e-09	3.01546e-08	1.01917e-07	5.17968e-07	1.37259e-06
0.23	8.68e-11	1.04064e-09	9.53648e-09	3.00292e-08	1.01979e-07	5.16796e-07	1.37257e-06
0.24	9.116e-11	1.07425e-09	9.606e-09	3.00253e-08	1.01992e-07	5.17286e-07	1.37605e-06
0.25	9.707e-11	1.09045e-09	9.66264e-09	2.97681e-08	1.02016e-07	5.23346e-07	1.37328e-06
0.26	1.0155e-10	1.09117e-09	9.57041e-09	3.00616e-08	1.02047e-07	5.20281e-07	1.3892e-06
0.27	1.0559e-10	1.11411e-09	9.62656e-09	3.02074e-08	1.02179e-07	5.17525e-07	1.38395e-06
0.28	1.1265e-10	1.11966e-09	9.59783e-09	3.01829e-08	1.01885e-07	5.21327e-07	1.38069e-06
0.29	1.1703e-10	1.1446e-09	9.54128e-09	3.03315e-08	1.02039e-07	5.26062e-07	1.3896e-06
0.3	1.236e-10	1.13643e-09	9.44604e-09	3.0234e-08	1.02348e-07	5.22464e-07	1.38952e-06
0.31	1.2688e-10	1.1623e-09	9.50219e-09	2.99331e-08	1.0261e-07	5.28974e-07	1.38987e-06
0.32	1.3462e-10	1.17886e-09	9.54441e-09	3.00747e-08	1.02482e-07	5.27413e-07	1.39982e-06
0.33	1.3989e-10	1.20178e-09	9.64176e-09	3.00641e-08	1.0269e-07	5.24202e-07	1.40849e-06
0.34	1.4668e-10	1.20123e-09	9.64182e-09	3.08246e-08	1.02801e-07	5.28867e-07	1.39761e-06
0.35	1.5545e-10	1.21378e-09	9.69486e-09	3.01246e-08	1.02386e-07	5.31178e-07	1.40599e-06
0.36	1.6098e-10	1.21969e-09	9.74448e-09	2.9906e-08	1.02384e-07	5.26563e-07	1.40848e-06
0.37	1.677e-10	1.22422e-09	9.86216e-09	3.03009e-08	1.01959e-07	5.27341e-07	1.40163e-06
0.38	1.762e-10	1.25347e-09	9.85969e-09	2.98241e-08	1.026e-07	5.37386e-07	1.41476e-06
0.39	1.8812e-10	1.28326e-09	9.83714e-09	3.0154e-08	1.02932e-07	5.32725e-07	1.42357e-06
0.4	1.9077e-10	1.27885e-09	9.66653e-09	3.00386e-08	1.03133e-07	5.36744e-07	1.41346e-06
0.41	1.9659e-10	1.29516e-09	9.7739e-09	2.99534e-08	1.03178e-07	5.31268e-07	1.42095e-06
0.42	2.0959e-10	1.30955e-09	9.70681e-09	3.06086e-08	1.0333e-07	5.34927e-07	1.41928e-06
0.43	2.1637e-10	1.32859e-09	9.77381e-09	3.02975e-08	1.03489e-07	5.36853e-07	1.42478e-06
0.44	2.2707e-10	1.36576e-09	9.77068e-09	3.11144e-08	1.03759e-07	5.39732e-07	1.41871e-06
0.45	2.3466e-10	1.37049e-09	9.78117e-09	3.03018e-08	1.03787e-07	5.39931e-07	1.4259e-06
0.46	2.4532e-10	1.39629e-09	9.86285e-09	3.00727e-08	1.03708e-07	5.34431e-07	1.42098e-06
0.47	2.5852e-10	1.42327e-09	9.99981e-09	3.01708e-08	1.03452e-07	5.40634e-07	1.42642e-06
0.48	2.713e-10	1.45483e-09	9.95539e-09	2.94951e-08	1.03489e-07	5.38189e-07	1.43231e-06
0.49	2.8098e-10	1.46552e-09	9.96445e-09	3.00423e-08	1.04418e-07	5.36428e-07	1.42556e-06
0.5	3.0084e-10	1.48659e-09	9.94995e-09	2.98986e-08	1.0447e-07	5.39252e-07	1.42961e-06
0.51	2.9278e-10	1.5167e-09	9.99123e-09	2.93397e-08	1.046e-07	5.39126e-07	1.43096e-06
0.52	3.1383e-10	1.52825e-09	9.87164e-09	3.03562e-08	1.04487e-07	5.41555e-07	1.43766e-06
0.53	3.2127e-10	1.56577e-09	9.8727e-09	3.06751e-08	1.04221e-07	5.42495e-07	1.43375e-06
0.54	3.3976e-10	1.56723e-09	9.96126e-09	3.01895e-08	1.04401e-07	5.39583e-07	1.43599e-06
0.55	3.5787e-10	1.61692e-09	1.01209e-08	3.01858e-08	1.05196e-07	5.38326e-07	1.43986e-06
0.56	3.6888e-10	1.6682e-09	1.00715e-08	3.02646e-08	1.05263e-07	5.40307e-07	1.43995e-06
0.57	3.7744e-10	1.67738e-09	1.00103e-08	3.0497e-08	1.05282e-07	5.43954e-07	1.44878e-06
0.58	3.9604e-10	1.74545e-09	9.92578e-09	2.99598e-08	1.08849e-07	5.45304e-07	1.44737e-06
0.59	4.0105e-10	1.75304e-09	9.93378e-09	2.91962e-08	1.10423e-07	5.43736e-07	1.44331e-06
0.6	4.3188e-10	1.80229e-09	9.97427e-09	2.97531e-08	1.12268e-07	5.43003e-07	1.43977e-06
0.61	4.2431e-10	1.83684e-09	1.01066e-08	2.96076e-08	1.11492e-07	5.44033e-07	1.4513e-06
0.62	4.429e-10	1.86792e-09	1.01575e-08	2.95678e-08	1.05125e-07	5.43026e-07	1.4512e-06
0.63	4.5859e-10	1.92676e-09	9.75652e-09	3.03416e-08	1.05979e-07	5.37672e-07	1.45407e-06
0.64	4.8195e-10	1.96288e-09	9.67243e-09	2.98358e-08	1.05633e-07	5.42031e-07	1.45338e-06
0.65	5.0523e-10	1.98706e-09	9.6942e-09	2.98015e-08	1.05562e-07	5.45627e-07	1.45188e-06
0.66	5.2421e-10	2.02562e-09	9.71535e-09	3.01948e-08	1.05945e-07	5.44393e-07	1.45647e-06
0.67	5.406e-10	2.04283e-09	9.93575e-09	3.00735e-08	1.0587e-07	5.49098e-07	1.4528e-06
0.68	5.5867e-10	2.0416e-09	1.00507e-08	2.98319e-08	1.06328e-07	5.49722e-07	1.45157e-06
0.69	5.7706e-10	2.15581e-09	1.01914e-08	3.0154e-08	1.06534e-07	5.41681e-07	1.46195e-06
0.7	5.9793e-10	2.24052e-09	9.80534e-09	3.01226e-08	1.06857e-07	5.44585e-07	1.45645e-06
0.71	6.3293e-10	2.27966e-09	9.91429e-09	2.99023e-08	1.06355e-07	5.4932e-07	1.4634e-06
0.72	6.6148e-10	2.30167e-09	1.00944e-08	3.00971e-08	1.0651e-07	5.46938e-07	1.47168e-06
0.73	6.9298e-10	2.37118e-09	1.01918e-08	3.0576e-08	1.06879e-07	5.47903e-07	1.46677e-06
0.74	7.5351e-10	2.44284e-09	1.03648e-08	3.04298e-08	1.07393e-07	5.53703e-07	1.46559e-06
0.75	7.6166e-10	2.45857e-09	1.04951e-08	3.05064e-08	1.07577e-07	5.52991e-07	1.46844e-06
0.76	8.0316e-10	2.51715e-09	1.06812e-08	3.04972e-08	1.07811e-07	5.53137e-07	1.46545e-06
0.77	8.3667e-10	2.62169e-09	1.07968e-08	3.07207e-08	1.07646e-07	5.51541e-07	1.46734e-06
0.78	8.7307e-10	2.63758e-09	1.06361e-08	3.08196e-08	1.07779e-07	5.46416e-07	1.47259e-06
0.79	8.7327e-10	2.73468e-09	1.082e-08	3.11427e-08	1.08357e-07	5.48652e-07	1.47226e-06
0.8	8.9677e-10	2.77674e-09	1.0961e-08	3.16561e-08	1.08037e-07	5.52807e-07	1.47175e-06
0.81	9.4388e-10	2.91401e-09	1.10517e-08	3.18414e-08	1.08477e-07	5.5332e-07	1.47542e-06
0.82	9.8377e-10	2.95271e-09	1.12914e-08	3.18271e-08	1.07703e-07	5.54246e-07	1.47188e-06
0.83	1.02859e-09	3.02168e-09	1.13162e-08	3.20067e-08	1.08572e-07	5.59273e-07	1.47723e-06
0.84	1.08085e-09	3.13715e-09	1.14663e-08	3.20233e-08	1.0875e-07	5.56443e-07	1.47958e-06
0.85	1.12348e-09	3.2538e-09	1.16341e-08	3.21142e-08	1.07931e-07	5.57591e-07	1.47941e-06
0.86	1.15946e-09	3.2081e-09	1.17892e-08	3.19652e-08	1.08495e-07	5.61565e-07	1.47566e-06
0.87	1.30243e-09	3.21392e-09	1.17528e-08	3.25332e-08	1.0878e-07	5.55464e-07	1.48492e-06
0.88	1.34505e-09	3.24317e-09	1.17681e-08	3.26286e-08	1.09155e-07	5.56921e-07	1.49073e-06
0.89	1.48545e-09	3.4143e-09	1.18955e-08	3.29928e-08	1.09064e-07	5.6073e-07	1.49269e-06
0.9	1.48278e-09	3.77032e-09	1.21015e-08	3.33768e-08	1.09448e-07	5.62804e-07	1.49448e-06
0.91	1.47221e-09	3.65697e-09	1.23332e-08	3.3944e-08	1.0977e-07	5.60046e-07	1.49961e-06
0.92	1.51317e-09	3.68103e-09	1.25876e-08	3.47018e-08	1.10046e-07	5.62083e-07	1.48258e-06
0.93	1.63426e-09	3.81856e-09	1.27244e-08	3.4195e-08	1.09992e-07	5.65249e-07	1.5086e-06
0.94	1.70678e-09	3.98458e-09	1.28469e-08	3.44957e-08	1.10597e-07	5.67045e-07	1.50735e-06
0.95	1.76694e-09	4.10568e-09	1.30964e-08	3.47734e-08	1.10536e-07	5.67915e-07	1.4902e-06
0.96	1.8195e-09	4.22982e-09	1.31657e-08	3.47004e-08	1.10987e-07	5.68091e-07	1.50346e-06
0.97	1.97763e-09	4.59235e-09	1.32913e-08	3.49206e-08	1.11024e-07	5.73588e-07	1.51168e-06
0.98	1.90912e-09	4.42958e-09	1.35425e-08	3.49994e-08	1.11942e-07	5.63721e-07	1.50928e-06
0.99	2.12752e-09	4.94e-09	1.40923e-08	3.48876e-08	1.11259e-07	5.7092e-07	1.50003e-06
1	2.15114e-09	4.99593e-09	1.45903e-08	3.52316e-08	1.12021e-07	5.63259e-07	1.50003e-06

## Sheet: Figure 4c
Figure 4c
Vds	Ids	Ids	Ids	Ids	Ids	Ids
V	A	A	A	A	A	A
	0.109 mW/mm2	1.09 mW/mm2	3.44 mW/mm2	10.88 mW/mm2	54.50 mW/mm2	108.8 mW/mm2
-1	-1.72446e-05	-1.72503e-05	-1.72031e-05	-1.73154e-05	-1.79143e-05	-1.86735e-05
-0.99	-1.63722e-05	-1.63605e-05	-1.63431e-05	-1.64558e-05	-1.68083e-05	-1.73886e-05
-0.98	-1.55666e-05	-1.5523e-05	-1.54914e-05	-1.55955e-05	-1.58581e-05	-1.61408e-05
-0.97	-1.46491e-05	-1.47003e-05	-1.46903e-05	-1.47752e-05	-1.5033e-05	-1.53165e-05
-0.96	-1.39546e-05	-1.38858e-05	-1.38677e-05	-1.39693e-05	-1.42158e-05	-1.44671e-05
-0.95	-1.30826e-05	-1.31454e-05	-1.30894e-05	-1.31927e-05	-1.34111e-05	-1.36753e-05
-0.94	-1.2425e-05	-1.23837e-05	-1.23227e-05	-1.24419e-05	-1.26453e-05	-1.28986e-05
-0.93	-1.16803e-05	-1.16106e-05	-1.15988e-05	-1.17e-05	-1.19015e-05	-1.21478e-05
-0.92	-1.089e-05	-1.08954e-05	-1.08864e-05	-1.09772e-05	-1.11824e-05	-1.13854e-05
-0.91	-1.01836e-05	-1.01521e-05	-1.01853e-05	-1.02849e-05	-1.04625e-05	-1.06792e-05
-0.9	-9.42705e-06	-9.46836e-06	-9.50544e-06	-9.5823e-06	-9.76752e-06	-9.99729e-06
-0.89	-8.77878e-06	-8.82568e-06	-8.85176e-06	-8.93854e-06	-9.10167e-06	-9.32079e-06
-0.88	-8.15822e-06	-8.2009e-06	-8.21304e-06	-8.30588e-06	-8.47546e-06	-8.65858e-06
-0.87	-7.54922e-06	-7.59264e-06	-7.61243e-06	-7.69302e-06	-7.85594e-06	-8.04298e-06
-0.86	-6.96413e-06	-7.00729e-06	-7.04213e-06	-7.08208e-06	-7.257e-06	-7.43454e-06
-0.85	-6.41231e-06	-6.44973e-06	-6.44569e-06	-6.52933e-06	-6.67156e-06	-6.86142e-06
-0.84	-5.86689e-06	-5.91246e-06	-5.91126e-06	-5.99541e-06	-6.14148e-06	-6.30363e-06
-0.83	-5.34889e-06	-5.39712e-06	-5.40533e-06	-5.4754e-06	-5.60955e-06	-5.78227e-06
-0.82	-4.86885e-06	-4.91165e-06	-4.90746e-06	-4.97657e-06	-5.10562e-06	-5.25889e-06
-0.81	-4.40024e-06	-4.43851e-06	-4.44483e-06	-4.51428e-06	-4.62529e-06	-4.76284e-06
-0.8	-3.96422e-06	-3.98264e-06	-4.00763e-06	-4.05714e-06	-4.16704e-06	-4.29682e-06
-0.79	-3.54701e-06	-3.57802e-06	-3.58415e-06	-3.62548e-06	-3.74114e-06	-3.85528e-06
-0.78	-3.14679e-06	-3.17947e-06	-3.19045e-06	-3.23967e-06	-3.32675e-06	-3.4411e-06
-0.77	-2.7862e-06	-2.80647e-06	-2.82162e-06	-2.86791e-06	-2.95613e-06	-3.04395e-06
-0.76	-2.4614e-06	-2.47537e-06	-2.47131e-06	-2.51732e-06	-2.60546e-06	-2.68546e-06
-0.75	-2.14193e-06	-2.15253e-06	-2.164e-06	-2.19711e-06	-2.28251e-06	-2.35968e-06
-0.74	-1.85491e-06	-1.86271e-06	-1.86277e-06	-1.89828e-06	-1.9741e-06	-2.02961e-06
-0.73	-1.6073e-06	-1.59654e-06	-1.60329e-06	-1.63299e-06	-1.69478e-06	-1.74818e-06
-0.72	-1.35366e-06	-1.36158e-06	-1.36598e-06	-1.39645e-06	-1.44315e-06	-1.48137e-06
-0.71	-1.15088e-06	-1.1447e-06	-1.15103e-06	-1.1777e-06	-1.22438e-06	-1.24582e-06
-0.7	-9.63697e-07	-9.56081e-07	-9.66826e-07	-9.82919e-07	-1.01675e-06	-1.03857e-06
-0.69	-7.83585e-07	-7.96543e-07	-8.0149e-07	-8.22508e-07	-8.37977e-07	-8.60941e-07
-0.68	-6.52514e-07	-6.51787e-07	-6.56118e-07	-6.75852e-07	-6.81197e-07	-6.97388e-07
-0.67	-5.35351e-07	-5.36814e-07	-5.38631e-07	-5.51921e-07	-5.68839e-07	-5.6208e-07
-0.66	-4.35337e-07	-4.28615e-07	-4.37603e-07	-4.49109e-07	-4.47508e-07	-4.26918e-07
-0.65	-3.48739e-07	-3.42796e-07	-3.48833e-07	-3.59135e-07	-3.60703e-07	-3.28879e-07
-0.64	-2.82448e-07	-2.74064e-07	-2.79601e-07	-2.85965e-07	-2.68379e-07	-2.42836e-07
-0.63	-2.21482e-07	-2.16188e-07	-2.18141e-07	-2.27921e-07	-2.14639e-07	-1.38926e-07
-0.62	-1.69778e-07	-1.69069e-07	-1.73354e-07	-1.70319e-07	-1.62416e-07	-7.73295e-08
-0.61	-1.35982e-07	-1.34169e-07	-1.39341e-07	-1.33817e-07	-1.13318e-07	7.67136e-09
-0.6	-1.09502e-07	-1.02531e-07	-1.08251e-07	-1.03487e-07	-7.92198e-08	4.82848e-08
-0.59	-8.17539e-08	-8.08695e-08	-8.37883e-08	-7.8503e-08	-5.29484e-08	1.1238e-07
-0.58	-6.48707e-08	-6.24735e-08	-6.67754e-08	-5.74803e-08	-2.80371e-08	1.44094e-07
-0.57	-5.18398e-08	-5.06137e-08	-4.93193e-08	-4.32705e-08	-7.18251e-09	1.97625e-07
-0.56	-4.01232e-08	-3.91453e-08	-3.75946e-08	-3.18355e-08	1.80719e-08	2.34714e-07
-0.55	-3.12024e-08	-2.98827e-08	-2.91426e-08	-2.27985e-08	4.26147e-08	2.79981e-07
-0.54	-2.47202e-08	-2.35414e-08	-2.24183e-08	-1.49228e-08	5.83829e-08	3.11825e-07
-0.53	-1.91871e-08	-1.85931e-08	-1.77864e-08	-9.32652e-09	7.59652e-08	3.33246e-07
-0.52	-1.50839e-08	-1.42299e-08	-1.33477e-08	-5.28102e-09	9.12782e-08	3.50373e-07
-0.51	-1.24654e-08	-1.09025e-08	-9.21042e-09	-2.01536e-09	9.91607e-08	3.57018e-07
-0.5	-1.00533e-08	-8.46083e-09	-6.65192e-09	2.69605e-09	1.05913e-07	3.73177e-07
-0.49	-8.32285e-09	-6.51043e-09	-4.82086e-09	7.39436e-09	1.11023e-07	3.87931e-07
-0.48	-6.19267e-09	-5.2188e-09	-3.32926e-09	9.83602e-09	1.15606e-07	3.92563e-07
-0.47	-4.82958e-09	-4.04306e-09	-1.97946e-09	1.23178e-08	1.18387e-07	3.8966e-07
-0.46	-3.9076e-09	-3.27239e-09	-1.19437e-09	1.45102e-08	1.24279e-07	3.87351e-07
-0.45	-3.1342e-09	-2.52887e-09	-4.8973e-10	1.61972e-08	1.25277e-07	3.84972e-07
-0.44	-2.53124e-09	-1.94651e-09	4.29686e-10	1.76974e-08	1.23568e-07	3.82781e-07
-0.43	-2.0671e-09	-1.46498e-09	1.31535e-09	1.82745e-08	1.26726e-07	3.81915e-07
-0.42	-1.62634e-09	-1.08946e-09	1.67781e-09	1.89015e-08	1.26179e-07	3.79563e-07
-0.41	-1.34393e-09	-7.59882e-10	2.41481e-09	1.96207e-08	1.25141e-07	3.78067e-07
-0.4	-1.11148e-09	-5.5274e-10	2.80866e-09	2.00212e-08	1.26936e-07	3.77726e-07
-0.39	-9.29819e-10	-3.48442e-10	3.24473e-09	2.01976e-08	1.25238e-07	3.73909e-07
-0.38	-7.38287e-10	-1.78114e-10	3.52503e-09	2.02717e-08	1.23308e-07	3.66521e-07
-0.37	-6.07211e-10	-4.8285e-11	3.71163e-09	2.04908e-08	1.24659e-07	3.61722e-07
-0.36	-4.96145e-10	7.24164e-11	3.92087e-09	2.04e-08	1.2142e-07	3.58797e-07
-0.35	-4.25716e-10	2.93313e-10	4.02901e-09	2.05652e-08	1.19671e-07	3.53939e-07
-0.34	-3.53396e-10	4.75632e-10	4.0101e-09	2.04506e-08	1.19401e-07	3.47988e-07
-0.33	-2.86866e-10	6.29929e-10	4.08245e-09	2.03113e-08	1.1726e-07	3.42487e-07
-0.32	-2.33088e-10	7.52227e-10	4.14276e-09	2.01464e-08	1.14828e-07	3.34354e-07
-0.31	-1.85293e-10	8.51468e-10	4.18893e-09	1.99929e-08	1.14185e-07	3.28936e-07
-0.3	-1.50432e-10	9.09209e-10	4.23283e-09	1.97394e-08	1.10913e-07	3.21562e-07
-0.29	-1.2086e-10	9.64797e-10	4.2161e-09	1.94551e-08	1.07557e-07	3.14009e-07
-0.28	-9.29796e-11	1.01877e-09	4.17053e-09	1.90114e-08	1.06244e-07	3.03668e-07
-0.27	-7.21197e-11	1.03244e-09	4.16122e-09	1.87691e-08	1.0299e-07	2.99017e-07
-0.26	-5.3547e-11	1.06676e-09	4.14768e-09	1.84243e-08	9.99273e-08	2.89062e-07
-0.25	-4.04425e-11	1.08359e-09	4.11203e-09	1.8159e-08	9.79945e-08	2.79879e-07
-0.24	-2.78976e-11	1.08728e-09	4.09074e-09	1.76439e-08	9.56198e-08	2.73177e-07
-0.23	-1.55365e-11	1.07098e-09	4.06251e-09	1.71272e-08	9.11319e-08	2.62987e-07
-0.22	-6.0236e-12	1.05668e-09	4.02059e-09	1.67026e-08	8.90408e-08	2.53984e-07
-0.21	4.05838e-12	1.0598e-09	3.92768e-09	1.61319e-08	8.59338e-08	2.43201e-07
-0.2	1.80821e-11	1.04955e-09	3.9016e-09	1.56387e-08	8.2012e-08	2.35243e-07
-0.19	2.75412e-11	1.04327e-09	3.8127e-09	1.50653e-08	7.91664e-08	2.2447e-07
-0.18	3.56756e-11	1.0226e-09	3.72344e-09	1.45068e-08	7.67002e-08	2.14136e-07
-0.17	4.31789e-11	1.00199e-09	3.65784e-09	1.3878e-08	7.23444e-08	2.04212e-07
-0.16	4.80407e-11	9.70674e-10	3.54931e-09	1.32502e-08	6.79188e-08	1.92758e-07
-0.15	5.23288e-11	9.34982e-10	3.39107e-09	1.2542e-08	6.48762e-08	1.81024e-07
-0.14	5.35043e-11	9.10507e-10	3.22872e-09	1.18655e-08	6.1143e-08	1.70917e-07
-0.13	5.50209e-11	8.68081e-10	3.09235e-09	1.11596e-08	5.66064e-08	1.60077e-07
-0.12	5.53125e-11	8.25809e-10	2.89772e-09	1.04025e-08	5.30057e-08	1.47607e-07
-0.11	5.51053e-11	7.76701e-10	2.70605e-09	9.6574e-09	4.93659e-08	1.37427e-07
-0.1	5.40398e-11	7.13169e-10	2.49233e-09	8.90082e-09	4.49771e-08	1.25117e-07
-0.09	5.15799e-11	6.55028e-10	2.31098e-09	8.07717e-09	4.0825e-08	1.12679e-07
-0.08	4.76844e-11	5.86083e-10	2.07627e-09	7.2036e-09	3.6594e-08	1.01066e-07
-0.07	4.37441e-11	5.37252e-10	1.84244e-09	6.38845e-09	3.21675e-08	8.9153e-08
-0.06	3.93964e-11	4.65587e-10	1.59638e-09	5.51317e-09	2.75226e-08	7.60511e-08
-0.05	3.41701e-11	3.88206e-10	1.35325e-09	4.62916e-09	2.31e-08	6.38445e-08
-0.04	2.83253e-11	3.09381e-10	1.09769e-09	3.7375e-09	1.8666e-08	5.13634e-08
-0.03	2.19045e-11	2.37571e-10	8.28968e-10	2.81298e-09	1.42403e-08	3.84275e-08
-0.02	1.4693e-11	1.6211e-10	5.57006e-10	1.88314e-09	9.48124e-09	2.57326e-08
-0.01	7.47017e-12	8.22089e-11	2.7986e-10	9.46561e-10	4.73268e-09	1.29427e-08
0	0	0	0	0	0	0
0.01	-7.8075e-12	-8.35301e-11	-2.85706e-10	-9.56816e-10	-4.81736e-09	-1.30779e-08
0.02	-1.60563e-11	-1.67143e-10	-5.74907e-10	-1.94422e-09	-9.64378e-09	-2.63856e-08
0.03	-2.45723e-11	-2.5052e-10	-8.67028e-10	-2.93603e-09	-1.44964e-08	-3.95362e-08
0.04	-3.29997e-11	-3.37321e-10	-1.15588e-09	-3.94557e-09	-1.93661e-08	-5.25841e-08
0.05	-4.20419e-11	-4.2802e-10	-1.44543e-09	-4.96154e-09	-2.40635e-08	-6.61737e-08
0.06	-5.1266e-11	-5.1868e-10	-1.7521e-09	-5.97427e-09	-2.92195e-08	-7.96824e-08
0.07	-6.29462e-11	-6.06589e-10	-2.04927e-09	-7.016e-09	-3.45638e-08	-9.33813e-08
0.08	-7.04909e-11	-7.04057e-10	-2.34813e-09	-8.06151e-09	-3.94246e-08	-1.06872e-07
0.09	-8.10395e-11	-7.92135e-10	-2.64182e-09	-9.06427e-09	-4.4497e-08	-1.2032e-07
0.1	-9.19416e-11	-8.89784e-10	-2.94401e-09	-1.00767e-08	-4.97364e-08	-1.34455e-07
0.11	-1.01904e-10	-9.80501e-10	-3.25199e-09	-1.10472e-08	-5.44842e-08	-1.48039e-07
0.12	-1.10238e-10	-1.0752e-09	-3.55764e-09	-1.20767e-08	-5.96778e-08	-1.62152e-07
0.13	-1.19995e-10	-1.16895e-09	-3.84352e-09	-1.31529e-08	-6.55027e-08	-1.76151e-07
0.14	-1.33373e-10	-1.25876e-09	-4.14941e-09	-1.41049e-08	-7.04465e-08	-1.89754e-07
0.15	-1.44879e-10	-1.37599e-09	-4.4491e-09	-1.51605e-08	-7.6046e-08	-2.03297e-07
0.16	-1.57259e-10	-1.49681e-09	-4.76876e-09	-1.60896e-08	-8.16113e-08	-2.17854e-07
0.17	-1.67573e-10	-1.60217e-09	-5.07954e-09	-1.72263e-08	-8.60151e-08	-2.30207e-07
0.18	-1.74674e-10	-1.69508e-09	-5.40547e-09	-1.81798e-08	-9.19885e-08	-2.43556e-07
0.19	-1.81795e-10	-1.7601e-09	-5.68721e-09	-1.92783e-08	-9.7989e-08	-2.59551e-07
0.2	-1.96833e-10	-1.84346e-09	-5.96622e-09	-2.0352e-08	-1.02644e-07	-2.73034e-07
0.21	-2.08088e-10	-1.9266e-09	-6.31416e-09	-2.13061e-08	-1.0812e-07	-2.86708e-07
0.22	-2.26383e-10	-2.06426e-09	-6.63401e-09	-2.24218e-08	-1.13953e-07	-3.0197e-07
0.23	-2.39346e-10	-2.19339e-09	-6.90672e-09	-2.34551e-08	-1.18863e-07	-3.15691e-07
0.24	-2.57821e-10	-2.30544e-09	-7.20608e-09	-2.44781e-08	-1.24149e-07	-3.30253e-07
0.25	-2.72612e-10	-2.41566e-09	-7.44203e-09	-2.5504e-08	-1.30836e-07	-3.43321e-07
0.26	-2.83703e-10	-2.48831e-09	-7.81601e-09	-2.65323e-08	-1.35273e-07	-3.61192e-07
0.27	-3.0081e-10	-2.59917e-09	-8.15601e-09	-2.75885e-08	-1.39732e-07	-3.73666e-07
0.28	-3.13503e-10	-2.68739e-09	-8.45121e-09	-2.85278e-08	-1.45972e-07	-3.86593e-07
0.29	-3.31933e-10	-2.76697e-09	-8.79613e-09	-2.95912e-08	-1.52558e-07	-4.02984e-07
0.3	-3.40929e-10	-2.83381e-09	-9.07019e-09	-3.07045e-08	-1.56739e-07	-4.16856e-07
0.31	-3.60312e-10	-2.94568e-09	-9.27926e-09	-3.18089e-08	-1.63982e-07	-4.30859e-07
0.32	-3.77236e-10	-3.05421e-09	-9.62389e-09	-3.27943e-08	-1.68772e-07	-4.47942e-07
0.33	-3.96588e-10	-3.18178e-09	-9.92116e-09	-3.38878e-08	-1.72987e-07	-4.648e-07
0.34	-4.08417e-10	-3.27822e-09	-1.04804e-08	-3.49524e-08	-1.79815e-07	-4.75187e-07
0.35	-4.24822e-10	-3.3932e-09	-1.05436e-08	-3.58349e-08	-1.85912e-07	-4.92097e-07
0.36	-4.3909e-10	-3.50801e-09	-1.07662e-08	-3.68582e-08	-1.89563e-07	-5.07053e-07
0.37	-4.52961e-10	-3.649e-09	-1.12113e-08	-3.77248e-08	-1.95116e-07	-5.18603e-07
0.38	-4.7632e-10	-3.74668e-09	-1.13332e-08	-3.89882e-08	-2.04207e-07	-5.37607e-07
0.39	-5.00472e-10	-3.83648e-09	-1.17601e-08	-4.01434e-08	-2.07763e-07	-5.55194e-07
0.4	-5.11541e-10	-3.86661e-09	-1.20154e-08	-4.12531e-08	-2.14697e-07	-5.65384e-07
0.41	-5.31017e-10	-4.0073e-09	-1.22809e-08	-4.23029e-08	-2.1782e-07	-5.82589e-07
0.42	-5.5001e-10	-4.07686e-09	-1.28556e-08	-4.33987e-08	-2.24669e-07	-5.96099e-07
0.43	-5.71296e-10	-4.20274e-09	-1.30279e-08	-4.45003e-08	-2.30847e-07	-6.12657e-07
0.44	-6.00935e-10	-4.2991e-09	-1.36903e-08	-4.56541e-08	-2.37482e-07	-6.24234e-07
0.45	-6.16722e-10	-4.40153e-09	-1.36358e-08	-4.67041e-08	-2.42969e-07	-6.41656e-07
0.46	-6.42294e-10	-4.53691e-09	-1.38334e-08	-4.77058e-08	-2.45838e-07	-6.53651e-07
0.47	-6.68939e-10	-4.69991e-09	-1.41803e-08	-4.86223e-08	-2.54098e-07	-6.70417e-07
0.48	-6.98316e-10	-4.77859e-09	-1.41577e-08	-4.96746e-08	-2.58331e-07	-6.8751e-07
0.49	-7.18105e-10	-4.88258e-09	-1.47207e-08	-5.11649e-08	-2.6285e-07	-6.98524e-07
0.5	-7.43293e-10	-4.97498e-09	-1.49493e-08	-5.22349e-08	-2.69626e-07	-7.14806e-07
0.51	-7.73517e-10	-5.09553e-09	-1.49632e-08	-5.33459e-08	-2.74954e-07	-7.2979e-07
0.52	-7.94692e-10	-5.13325e-09	-1.57852e-08	-5.4333e-08	-2.81609e-07	-7.47586e-07
0.53	-8.29857e-10	-5.23253e-09	-1.62578e-08	-5.5237e-08	-2.87522e-07	-7.59885e-07
0.54	-8.46304e-10	-5.37908e-09	-1.63023e-08	-5.63768e-08	-2.91375e-07	-7.75435e-07
0.55	-8.89308e-10	-5.56649e-09	-1.66022e-08	-5.78578e-08	-2.96079e-07	-7.91924e-07
0.56	-9.3419e-10	-5.64003e-09	-1.69482e-08	-5.89472e-08	-3.02572e-07	-8.06374e-07
0.57	-9.56108e-10	-5.70589e-09	-1.73833e-08	-6.00108e-08	-3.10054e-07	-8.25804e-07
0.58	-1.01236e-09	-5.75695e-09	-1.73767e-08	-6.31326e-08	-3.16277e-07	-8.39476e-07
0.59	-1.03429e-09	-5.86093e-09	-1.72257e-08	-6.51498e-08	-3.20804e-07	-8.51556e-07
0.6	-1.08138e-09	-5.98456e-09	-1.78519e-08	-6.73607e-08	-3.25802e-07	-8.6386e-07
0.61	-1.12047e-09	-6.16505e-09	-1.80607e-08	-6.80104e-08	-3.3186e-07	-8.85291e-07
0.62	-1.15811e-09	-6.29766e-09	-1.83321e-08	-6.51772e-08	-3.36676e-07	-8.99741e-07
0.63	-1.21386e-09	-6.1466e-09	-1.91152e-08	-6.67668e-08	-3.38733e-07	-9.16061e-07
0.64	-1.25624e-09	-6.19035e-09	-1.90949e-08	-6.76052e-08	-3.469e-07	-9.30166e-07
0.65	-1.29159e-09	-6.30123e-09	-1.93709e-08	-6.86152e-08	-3.54657e-07	-9.43725e-07
0.66	-1.33691e-09	-6.41213e-09	-1.99286e-08	-6.99237e-08	-3.59299e-07	-9.61271e-07
0.67	-1.3687e-09	-6.65695e-09	-2.01492e-08	-7.09328e-08	-3.67895e-07	-9.73373e-07
0.68	-1.38829e-09	-6.83445e-09	-2.02857e-08	-7.23032e-08	-3.73811e-07	-9.87065e-07
0.69	-1.48751e-09	-7.0321e-09	-2.08063e-08	-7.35085e-08	-3.7376e-07	-1.00875e-06
0.7	-1.56836e-09	-6.86374e-09	-2.10858e-08	-7.47999e-08	-3.8121e-07	-1.01952e-06
0.71	-1.61856e-09	-7.03915e-09	-2.12306e-08	-7.5512e-08	-3.90017e-07	-1.03901e-06
0.72	-1.6572e-09	-7.268e-09	-2.16699e-08	-7.66871e-08	-3.93795e-07	-1.05961e-06
0.73	-1.73096e-09	-7.44005e-09	-2.23205e-08	-7.80215e-08	-3.99969e-07	-1.07074e-06
0.74	-1.8077e-09	-7.66992e-09	-2.2518e-08	-7.94706e-08	-4.0974e-07	-1.08454e-06
0.75	-1.84393e-09	-7.87129e-09	-2.28798e-08	-8.06827e-08	-4.14743e-07	-1.10133e-06
0.76	-1.91304e-09	-8.11773e-09	-2.31779e-08	-8.19367e-08	-4.20384e-07	-1.11374e-06
0.77	-2.0187e-09	-8.31354e-09	-2.36549e-08	-8.28873e-08	-4.24686e-07	-1.12985e-06
0.78	-2.05732e-09	-8.29619e-09	-2.40393e-08	-8.40678e-08	-4.26204e-07	-1.14862e-06
0.79	-2.16039e-09	-8.54782e-09	-2.46027e-08	-8.56023e-08	-4.33435e-07	-1.16308e-06
0.8	-2.22139e-09	-8.76879e-09	-2.53249e-08	-8.64294e-08	-4.42246e-07	-1.1774e-06
0.81	-2.36035e-09	-8.95186e-09	-2.57915e-08	-8.78665e-08	-4.48189e-07	-1.19509e-06
0.82	-2.42122e-09	-9.25896e-09	-2.60982e-08	-8.83162e-08	-4.54481e-07	-1.20694e-06
0.83	-2.508e-09	-9.39244e-09	-2.65656e-08	-9.01151e-08	-4.64197e-07	-1.2261e-06
0.84	-2.63521e-09	-9.63169e-09	-2.68996e-08	-9.13504e-08	-4.67412e-07	-1.24284e-06
0.85	-2.76573e-09	-9.88902e-09	-2.7297e-08	-9.1741e-08	-4.73952e-07	-1.2575e-06
0.86	-2.75896e-09	-1.01387e-08	-2.74901e-08	-9.33057e-08	-4.82946e-07	-1.26906e-06
0.87	-2.79611e-09	-1.0225e-08	-2.83039e-08	-9.46388e-08	-4.83253e-07	-1.29188e-06
0.88	-2.85399e-09	-1.03559e-08	-2.87131e-08	-9.60564e-08	-4.9009e-07	-1.31185e-06
0.89	-3.03872e-09	-1.0587e-08	-2.93636e-08	-9.70669e-08	-4.9905e-07	-1.32849e-06
0.9	-3.39329e-09	-1.08914e-08	-3.00391e-08	-9.85032e-08	-5.06524e-07	-1.34503e-06
0.91	-3.32784e-09	-1.12232e-08	-3.08891e-08	-9.98908e-08	-5.09642e-07	-1.36465e-06
0.92	-3.38655e-09	-1.15806e-08	-3.19257e-08	-1.01243e-07	-5.17116e-07	-1.36398e-06
0.93	-3.55126e-09	-1.18337e-08	-3.18014e-08	-1.02293e-07	-5.25682e-07	-1.403e-06
0.94	-3.7455e-09	-1.20761e-08	-3.2426e-08	-1.03961e-07	-5.33022e-07	-1.41691e-06
0.95	-3.9004e-09	-1.24416e-08	-3.30347e-08	-1.05009e-07	-5.39519e-07	-1.41569e-06
0.96	-4.06063e-09	-1.2639e-08	-3.33124e-08	-1.06547e-07	-5.45368e-07	-1.44332e-06
0.97	-4.45458e-09	-1.28925e-08	-3.3873e-08	-1.07693e-07	-5.5638e-07	-1.46633e-06
0.98	-4.34098e-09	-1.32717e-08	-3.42994e-08	-1.09703e-07	-5.52446e-07	-1.4791e-06
0.99	-4.8906e-09	-1.39513e-08	-3.45388e-08	-1.10146e-07	-5.6521e-07	-1.48503e-06
1	-4.99593e-09	-1.45903e-08	-3.52316e-08	-1.12021e-07	-5.63259e-07	-1.50003e-06

## Sheet: Figure 4d ,e and f
Figure 4d, e and f
Power Density	Short-circuit Current	Open-circuit Voltage	Responsivity	EQE	Fill Factor	Power Conversion Efficiency
mW/mm2	A	V	A/W	%		%
108.8	1.3e-06	0.61	0.29885	71.2644	0.49504	9.02445
54.5	4.8e-07	0.57	0.22018	52.5053	0.46395	5.82273
10.88	9.5e-08	0.51	0.21839	52.0778	0.42446	4.72763
3.44	2.83e-08	0.44	0.20582	49.0797	0.36402	3.2966
1.09	8.2e-09	0.37	0.18851	44.9514	0.35836	2.49949
0.109	7.6e-10	0.21	0.17471	41.6623	0.34657	1.27155

## Sheet: Figure 5c
Figure 5c	Figure 5c
	Time	Ids
	s	A
		Vds=0 V, Vg=0 V, 108.8 mW/mm2
	0.09095	-2.42e-12
	0.16192	7.5e-13
	0.23292	2.6e-13
	0.3037	9.3e-13
	0.37446	-2.7e-13
	0.44532	1.04e-12
	0.51611	-8.3e-13
	0.59002	1.2e-13
	0.66083	5.2e-13
	0.73306	2.7e-13
	0.80414	7.1e-13
	0.87494	-4.7e-13
	0.94607	1.04e-12
	1.01686	-3.2e-13
	1.0891	2e-13
	1.16024	-2e-14
	1.23102	2.2e-13
	1.30181	1.9e-13
	1.3726	2e-14
	1.44346	4.1e-13
	1.51443	-1.4e-13
	1.59333	8e-14
	1.66422	9.9e-13
	1.73499	-5.8e-13
	1.80579	8.5e-13
	1.87659	-5.5e-13
	1.94747	9.7e-13
	2.01827	-4e-13
	2.09152	-2e-14
	2.16233	2e-13
	2.23341	-3.3e-13
	2.30417	2.3e-13
	2.37495	-3.3e-13
	2.4458	8.4e-13
	2.51759	-8.5e-13
	2.59273	7e-14
	2.66355	4e-13
	2.73434	2e-14
	2.80514	4.7e-13
	2.87594	-7.6e-13
	2.94726	1.19e-12
	3.01804	-5.4e-13
	3.09388	-1e-13
	3.16545	3.5e-13
	3.23625	-7.1e-13
	3.30866	1.05e-12
	3.37945	-1.1e-13
	3.45029	2.8e-13
	3.52142	1.4e-13
	3.5951	-1.4e-13
	3.66607	8.7e-13
	3.73685	-7.8e-13
	3.80765	8.1e-13
	3.87845	-5e-13
	3.94931	8.8e-13
	4.02013	-1.1e-13
	4.09635	-1.5e-13
	4.16719	1.71e-12
	4.23799	-1e-13
	4.30879	7.9e-13
	4.37958	-3.9e-13
	4.45078	3.4e-13
	4.52154	1.23e-12
	4.59755	-6.6e-13
	4.66839	1.16e-12
	4.73918	-9.7e-13
	4.80996	-1.3e-13
	4.88074	4.95e-12
	4.9516	2.24e-12
	5.02241	1.88e-12
	5.10083	4.6e-13
	5.17164	4.9e-13
	5.24318	4.5e-13
	5.31395	4e-14
	5.38474	3.8e-13
	5.45561	4e-14
	5.5264	8e-14
	5.60005	-6.9e-13
	5.67094	1.1e-13
	5.74173	8e-14
	5.81253	-5e-14
	5.88349	-1.3e-13
	5.95526	-2e-13
	6.02604	-3e-13
	6.10116	-3.9e-13
	6.17338	-1.9e-13
	6.24414	4e-13
	6.31492	-4e-14
	6.38572	-2e-14
	6.45744	-3.5e-13
	6.52821	9.6e-13
	6.60236	-4e-14
	6.67356	-4e-13
	6.74434	9e-14
	6.81512	2.1e-13
	6.88592	4e-14
	6.95679	-3.7e-13
	7.02859	3.2e-13
	7.10361	-4.2e-13
	7.17443	-2.5e-13
	7.24522	1e-14
	7.31602	-2.6e-13
	7.38681	-1e-14
	7.45764	-4.1e-13
	7.52863	4.6e-13
	7.60482	1.7e-13
	7.67569	-4e-14
	7.74648	1.3e-13
	7.81728	-2.4e-13
	7.88832	5.4e-13
	7.95916	-6.5e-13
	8.02994	6.8e-13
	8.10908	5.3e-13
	8.17993	-8.5e-13
	8.25072	1.08e-12
	8.32153	-3.2e-13
	8.39231	3.3e-13
	8.46314	-1.6e-13
	8.53513	1e-14
	8.60833	5e-13
	8.67917	-5.5e-13
	8.74997	3.8e-13
	8.82078	-3.5e-13
	8.89197	2.9e-13
	8.96276	-1.7e-13
	9.03356	4e-13
	9.1095	4.1e-13
	9.18031	-9.2e-13
	9.25109	2.9e-13
	9.32191	-1.1e-13
	9.39269	5e-13
	9.46356	-1.5e-13
	9.53435	-7e-14
	9.61402	-8e-14
	9.6849	-9e-14
	9.75634	-5.6e-13
	9.82714	1.5e-13
	9.89791	-2e-13
	9.96877	-4e-14
	10.0396	-3e-13
	10.115	-6e-14
	10.1858	-2.3e-13
	10.258	-2.9e-13
	10.3362	1.31627e-06
	10.3902	1.31162e-06
	10.4445	1.32001e-06
	10.4984	1.32613e-06
	10.5524	1.32668e-06
	10.63	1.30249e-06
	10.6839	1.32536e-06
	10.7379	1.32808e-06
	10.7918	1.31445e-06
	10.8458	1.3276e-06
	10.8997	1.32324e-06
	10.9538	1.31939e-06
	11.0078	1.31581e-06
	11.062	1.31024e-06
	11.1293	1.31488e-06
	11.1835	1.3148e-06
	11.2375	1.32572e-06
	11.2914	1.30048e-06
	11.3688	-1.1e-13
	11.4396	-3.7e-13
	11.5103	2.7e-13
	11.5811	-9.7e-13
	11.6674	-1.6e-13
	11.7383	-7.9e-13
	11.8091	-6e-14
	11.8799	-2.2e-13
	11.9507	4e-13
	12.0215	-6.1e-13
	12.1171	6e-14
	12.1879	2.4e-13
	12.2587	1.7e-13
	12.3382	1.30974e-06
	12.3937	1.30595e-06
	12.4478	1.31911e-06
	12.5018	1.31078e-06
	12.556	1.3267e-06
	12.6362	1.32692e-06
	12.6902	1.31489e-06
	12.7441	1.31535e-06
	12.799	1.31946e-06
	12.8533	1.32764e-06
	12.9072	1.31159e-06
	12.9611	1.32196e-06
	13.0151	1.30569e-06
	13.069	1.30934e-06
	13.1349	1.31707e-06
	13.1889	1.31954e-06
	13.2439	1.319e-06
	13.2979	1.30433e-06
	13.375	-3.7e-13
	13.4457	-7e-13
	13.5165	-4.7e-13
	13.5873	-4.6e-13
	13.6724	1.8e-13
	13.7432	-5.6e-13
	13.814	2.9e-13
	13.8851	-2.7e-13
	13.9559	-4.5e-13
	14.0267	1e-14
	14.1233	-4.9e-13
	14.1944	1.6e-13
	14.2657	-9e-14
	14.3438	1.31798e-06
	14.3977	1.3186e-06
	14.4517	1.3209e-06
	14.5056	1.32043e-06
	14.5595	1.3153e-06
	14.641	1.30668e-06
	14.695	1.33028e-06
	14.7492	1.32871e-06
	14.8036	1.32902e-06
	14.8576	1.30727e-06
	14.9119	1.30449e-06
	14.9658	1.31611e-06
	15.0198	1.31891e-06
	15.0737	1.31943e-06
	15.1391	1.29851e-06
	15.1933	1.30509e-06
	15.2472	1.30172e-06
	15.3028	8.6e-10
	15.381	-5.6e-13
	15.4518	1.8e-13
	15.5226	-9.6e-13
	15.5937	-1.6e-13
	15.6777	-4.5e-13
	15.7485	-3.2e-13
	15.8194	-5.7e-13
	15.8902	2.5e-13
	15.9609	-6e-14
	16.0317	1.5e-13
	16.1274	-3e-13
	16.1983	-4.3e-13
	16.2691	3.2e-13
	16.3476	1.31736e-06
	16.4015	1.31044e-06
	16.4555	1.32351e-06
	16.5094	1.30106e-06
	16.5638	1.31252e-06
	16.642	1.30508e-06
	16.696	1.32328e-06
	16.7504	1.32354e-06
	16.8046	1.32559e-06
	16.8585	1.31967e-06
	16.9138	1.31102e-06
	16.9681	1.3172e-06
	17.022	1.32944e-06
	17.0769	1.31157e-06
	17.1403	1.31909e-06
	17.1948	1.32483e-06
	17.2489	1.30485e-06
	17.326	-1.42e-12
	17.3968	-9e-14
	17.4676	-8e-14
	17.5391	-3.5e-13
	17.6324	9e-14
	17.7034	-6e-13
	17.7746	3.4e-13
	17.8454	-3.3e-13
	17.9162	3.2e-13
	17.9875	-1.3e-13
	18.0583	-2.9e-13
	18.1326	4.8e-13
	18.2035	-6.9e-13
	18.2743	2e-13
	18.3524	1.32604e-06
	18.4063	1.31167e-06
	18.4602	1.31156e-06
	18.5142	1.32694e-06
	18.5681	1.32593e-06
	18.6547	1.30775e-06
	18.7097	1.31089e-06
	18.7637	1.30158e-06
	18.8177	1.31776e-06
	18.8731	1.31127e-06
	18.9271	1.32522e-06
	18.9818	1.32532e-06
	19.0357	1.31795e-06
	19.0896	1.29276e-06
	19.1514	1.32899e-06
	19.2053	1.32766e-06
	19.2593	1.28579e-06
	19.3368	-6.4e-13
	19.4076	-4.1e-13
	19.4784	-3.6e-13
	19.5492	-4e-14
	19.6366	-7e-14
	19.7074	-6e-14
	19.7782	-3.3e-13
	19.849	-3.5e-13
	19.9198	-4.5e-13
	19.9909	1.3e-13
	20.0623	2.7e-13
	20.1337	2.7e-13
	20.2052	2.7e-13
	20.2766	2.7e-13
	20.348	1.31713e-06
	20.4036	1.32815e-06
	20.4592	1.31636e-06
	20.5147	1.32298e-06
	20.5702	1.30862e-06
	20.6258	1.31956e-06
	20.6813	1.31532e-06
	20.7369	1.31878e-06
	20.7925	1.3321e-06
	20.848	1.31208e-06
	20.9035	1.31496e-06
	20.9591	1.32863e-06
	21.0147	1.31603e-06
	21.0702	1.32338e-06
	21.1257	1.32447e-06
	21.1813	1.33034e-06
	21.2369	1.34555e-06
	21.2924	1.33399e-06
	21.348	2.58e-13
	21.4194	-5.18e-13
	21.4908	-2.17e-13
	21.5622	-3.84e-13
	21.6337	-4.73e-13
	21.705	1.6e-13
	21.7765	-9.38e-13
	21.8479	2.35e-13
	21.9193	-5.54e-13
	21.9908	3.07e-13
	22.0621	-1.5e-13
	22.1335	-2.29e-13
	22.205	8.15e-13
	22.2764	-9.04e-13
	22.3479	1.32145e-06
	22.4033	1.3153e-06
	22.4589	1.30943e-06
	22.5145	1.32387e-06
	22.57	1.32593e-06
	22.6256	1.33282e-06
	22.6811	1.30311e-06
	22.7367	1.30414e-06
	22.7922	1.31396e-06
	22.8478	1.32403e-06
	22.9034	1.31132e-06
	22.9589	1.31828e-06
	23.0144	1.33061e-06
	23.07	1.33289e-06
	23.1256	1.30842e-06
	23.1811	1.3355e-06
	23.2366	1.32773e-06
	23.2922	1.33435e-06
	23.3478	-9.04e-13
	23.4192	-4.3e-14
	23.4905	-7.09e-13
	23.562	-1.08e-13
	23.6334	2.75e-13
	23.7049	-1.24e-13
	23.7763	2.97e-13
	23.8476	-4.19e-13
	23.9191	-1.68e-13
	23.9905	-1.65e-13
	24.0619	2.76e-13
	24.1334	1.9e-14
	24.2047	-4e-14
	24.2762	-1.66e-13
	24.3476	1.32115e-06
	24.4032	1.33552e-06
	24.4588	1.32617e-06
	24.5142	1.31992e-06
	24.5698	1.3215e-06
	24.6254	1.32897e-06
	24.6809	1.32477e-06
	24.7365	1.32304e-06
	24.792	1.31558e-06
	24.8476	1.31778e-06
	24.9031	1.32639e-06
	24.9587	1.33096e-06
	25.0143	1.3464e-06
	25.0697	1.31312e-06
	25.1253	1.32869e-06
	25.1809	1.33637e-06
	25.2365	1.32209e-06
	25.2919	1.3114e-06
	25.3475	-6.78e-13
	25.4189	-5.7e-14
	25.4904	-1.03e-13
	25.5618	-2.02e-13
	25.6332	4.31e-13
	25.7046	-4.08e-13
	25.776	1.65e-13
	25.8475	-4e-15
	25.9188	-2e-14
	25.9903	3.1e-14
	26.0617	-2.08e-13
	26.1331	2.95e-13
	26.2046	-2.94e-13
	26.2759	1.6e-13
	26.3474	1.32097e-06
	26.4029	1.32408e-06
	26.4585	1.32337e-06
	26.5141	1.31469e-06
	26.5696	1.32035e-06
	26.6251	1.31148e-06
	26.6807	1.32667e-06
	26.7362	1.30988e-06
	26.7918	1.3219e-06
	26.8474	1.33197e-06
	26.9029	1.32004e-06
	26.9584	1.3223e-06
	27.014	1.3382e-06
	27.0696	1.32823e-06
	27.1251	1.33154e-06
	27.1806	1.34172e-06
	27.2362	1.31592e-06
	27.2918	1.32517e-06
	27.3473	-5.62e-13
	27.4187	1.21e-13
	27.4901	-4.08e-13
	27.5616	-9.4e-14
	27.633	-1.33e-13
	27.7044	-8.2e-14
	27.7758	1.31e-13
	27.8472	-9.8e-14
	27.9187	-3.4e-14
	27.9901	-2.73e-13
	28.0615	-2e-13
	28.1329	3.31e-13
	28.2043	1.84e-13
	28.2758	-2.95e-13
	28.3472	1.32055e-06
	28.4027	1.31585e-06
	28.4582	1.32349e-06
	28.5138	1.32977e-06
	28.5694	1.30829e-06
	28.625	1.32879e-06
	28.6804	1.32553e-06
	28.736	1.31513e-06
	28.7916	1.32252e-06
	28.8471	1.32469e-06
	28.9027	1.32927e-06
	28.9583	1.33125e-06
	29.0138	1.32338e-06
	29.0693	1.31806e-06
	29.1249	1.31827e-06
	29.1805	1.33544e-06
	29.2359	1.32154e-06
	29.2915	1.31129e-06
	29.3471	-6.46e-13
	29.4185	-4.03e-13
	29.49	-2.92e-13
	29.5613	2.1e-14
	29.6327	-2.58e-13
	29.7042	8.6e-14
	29.7756	-5.3e-14
	29.847	1.3e-13
	29.9184	-1.99e-13
	29.9899	-3.5e-14
	30.0613	-7.14e-13
	30.1327	2.27e-13
	30.2041	6e-14
	30.2755	-2.99e-13
	30.3469	1.32004e-06
	30.4025	1.32662e-06
	30.4581	1.31008e-06
	30.5136	1.31656e-06
	30.5691	1.31711e-06
	30.6247	1.32544e-06
	30.6803	1.31638e-06
	30.7358	1.31994e-06
	30.7913	1.32659e-06
	30.8469	1.31611e-06
	30.9025	1.31539e-06
	30.958	1.33179e-06
	31.0136	1.32136e-06
	31.0691	1.32043e-06
	31.1246	1.32101e-06
	31.1802	1.33207e-06
	31.2358	1.32213e-06
	31.2913	1.31916e-06
	31.3468	-2.78e-13
	31.4183	-3.97e-13
	31.4897	6.6e-14
	31.5611	-2.93e-13
	31.6325	-1.69e-13
	31.7039	-8e-15
	31.7754	5.3e-14
	31.8468	-2.24e-13
	31.9182	-9.3e-14
	31.9896	-4e-14
	32.061	-3.69e-13
	32.1325	-1.35e-13
	32.2039	1.06e-13
	32.2754	-9.1e-14
	32.3467	1.31228e-06
	32.4023	1.31845e-06
	32.4578	1.31982e-06
	32.5134	1.32092e-06
	32.569	1.33359e-06
	32.6244	1.31551e-06
	32.68	1.33062e-06
	32.7356	1.31953e-06
	32.7912	1.33667e-06
	32.8467	1.34149e-06
	32.9022	1.30143e-06
	32.9578	1.33665e-06
	33.0133	1.32583e-06
	33.0689	1.32315e-06
	33.1245	1.31499e-06
	33.18	1.3256e-06
	33.2355	1.31014e-06
	33.2911	1.30912e-06
	33.3467	-6.63e-13
	33.4181	-2.21e-13
	33.4894	-3.98e-13
	33.5609	6.3e-14
	33.6323	-2.04e-13
	33.7038	1.87e-13
	33.7751	-2.89e-13
	33.8466	3.32e-13
	33.918	-1.35e-13
	33.9894	1.46e-13
	34.0609	7e-15
	34.1322	5.1e-14
	34.2037	2.32e-13
	34.2751	-2.85e-13
	34.3465	1.32563e-06
	34.4021	1.32615e-06
	34.4576	1.31312e-06
	34.5132	1.32499e-06
	34.5687	1.32534e-06
	34.6243	1.33053e-06
	34.6799	1.32721e-06
	34.7353	1.29898e-06
	34.7909	1.31931e-06
	34.8465	1.30874e-06
	34.9021	1.34265e-06
	34.9576	1.34079e-06
	35.0131	1.3293e-06
	35.0686	1.31721e-06
	35.1242	1.31473e-06
	35.1798	1.32779e-06
	35.2354	1.32129e-06
	35.2908	1.3293e-06
	35.3464	4.10003e-10
	35.4179	-6.3e-14
	35.4893	2.8e-14
	35.5606	-1.99e-13
	35.6321	-9.8e-14
	35.7035	-2.15e-13
	35.7749	6.6e-14
	35.8464	9.7e-14
	35.9177	-5.09e-13
	35.9892	2.82e-13
	36.0606	-3.5e-14
	36.132	6.46e-13
	36.2034	2.2e-13
	36.2748	-7.9e-14
	36.3463	1.31475e-06
	36.4019	1.32335e-06
	36.4574	1.31993e-06
	36.513	1.32049e-06
	36.5685	1.31704e-06
	36.624	1.34187e-06
	36.6796	1.32913e-06
	36.7352	1.32358e-06
	36.7907	1.31128e-06
	36.8462	1.32268e-06
	36.9018	1.31096e-06
	36.9573	1.32519e-06
	37.0129	1.31399e-06
	37.0685	1.32893e-06
	37.124	1.31002e-06
	37.1795	1.32516e-06
	37.2351	1.30835e-06
	37.2907	1.32656e-06
	37.3462	-5.19e-13
	37.4176	3.92e-13
	37.489	-4.97e-13
	37.5605	3.17e-13
	37.6319	-4.22e-13
	37.7033	-2.99e-13
	37.7747	-2.38e-13
	37.8462	-1.14e-13
	37.9176	2.87e-13
	37.9889	-5.8e-13
	38.0604	5.41e-13
	38.1318	-3.38e-13
	38.2032	7.45e-13
	38.2747	1.46e-13
	38.346	1.3001e-06
	38.4016	1.30764e-06
	38.4572	1.32127e-06
	38.5127	1.32054e-06
	38.5683	1.31098e-06
	38.6238	1.31914e-06
	38.6793	1.32525e-06
	38.7349	1.30328e-06
	38.7905	1.31451e-06
	38.8461	1.31919e-06
	38.9016	1.3349e-06
	38.9571	1.31714e-06
	39.0127	1.32231e-06
	39.0682	1.30897e-06
	39.1238	1.33347e-06
	39.1794	1.31707e-06
	39.2349	1.31262e-06
	39.2904	1.32231e-06
	39.346	-2.63e-13
	39.4174	6.28e-13
	39.4888	-9.39e-13
	39.5602	7.93e-13
	39.6317	1.26e-13
	39.7031	2.57e-13
	39.7745	1.58e-13
	39.8459	2.11e-13
	39.9173	3.2e-14
	39.9888	6.26e-13
	40.0602	-9.3e-14
	40.1315	5.1e-13
	40.203	-2.79e-13
	40.2744	7.25e-13
	40.3459	1.32213e-06
	40.4014	1.33115e-06
	40.4569	1.31136e-06
	40.5125	1.31498e-06
	40.568	1.31262e-06
	40.6236	1.32156e-06
	40.6792	1.32032e-06
	40.7347	1.31078e-06
	40.7902	1.3261e-06
	40.8458	1.31608e-06
	40.9014	1.31696e-06
	40.9569	1.33363e-06
	41.0124	1.30903e-06
	41.068	1.31838e-06
	41.1236	1.32647e-06
	41.1791	1.33434e-06
	41.2347	1.34755e-06
	41.2902	1.32899e-06
	41.3457	2.53e-13
	41.4172	-5.16e-13
	41.4886	-2.13e-13
	41.56	-3.82e-13
	41.6314	-4.78e-13
	41.7028	1.63e-13
	41.7743	-9.34e-13
	41.8457	2.37e-13
	41.9171	-5.6e-13
	41.9885	3.01e-13
	42.06	-1.45e-13
	42.1314	-2.24e-13
	42.2028	8.17e-13
	42.2742	-9.1e-13
	42.3456	1.31345e-06
	42.4012	1.3203e-06
	42.4567	1.31143e-06
	42.5123	1.32787e-06
	42.5678	1.31993e-06
	42.6234	1.32682e-06
	42.6789	1.30811e-06
	42.7345	1.30714e-06
	42.7901	1.31896e-06
	42.8455	1.31603e-06
	42.9011	1.30532e-06
	42.9567	1.32028e-06
	43.0123	1.33561e-06
	43.0678	1.33789e-06
	43.1233	1.30242e-06
	43.1789	1.3295e-06
	43.2344	1.32973e-06
	43.29	1.33935e-06
	43.3456	-9.01e-13
	43.4169	-4.8e-14
	43.4884	-7.07e-13
	43.5598	-1.04e-13
	43.6312	2.77e-13
	43.7026	-1.29e-13
	43.774	2.92e-13
	43.8455	-4.17e-13
	43.9169	-1.64e-13
	43.9883	-1.63e-13
	44.0597	2.71e-13
	44.1311	1.2e-14
	44.2026	-3.5e-14
	44.274	-1.64e-13
	44.3455	1.32515e-06
	44.4009	1.32952e-06
	44.4565	1.31817e-06
	44.5121	1.32492e-06
	44.5676	1.3235e-06
	44.6232	1.33297e-06
	44.6787	1.31677e-06
	44.7343	1.31804e-06
	44.7898	1.31858e-06
	44.8454	1.32178e-06
	44.901	1.33039e-06
	44.9564	1.32296e-06
	45.012	1.3404e-06
	45.0676	1.31612e-06
	45.1232	1.33369e-06
	45.1787	1.33837e-06
	45.2342	1.31609e-06
	45.2897	1.3134e-06
	45.3453	-6.73e-13
	45.4168	-5.2e-14
	45.4882	-1.01e-13
	45.5596	-2.08e-13
	45.631	4.33e-13
	45.7024	-4.03e-13
	45.7739	1.68e-13
	45.8452	-9e-15
	45.9166	-1.8e-14
	45.9881	3.5e-14
	46.0595	-2.04e-13
	46.131	2.97e-13
	46.2023	-2.99e-13
	46.2737	1.62e-13
	46.3452	1.32497e-06
	46.4008	1.32608e-06
	46.4562	1.31837e-06
	46.5118	1.30769e-06
	46.5674	1.31535e-06
	46.623	1.31648e-06
	46.6785	1.32867e-06
	46.7341	1.31388e-06
	46.7895	1.3139e-06
	46.8451	1.32697e-06
	46.9007	1.32204e-06
	46.9563	1.3263e-06
	47.0118	1.3402e-06
	47.0673	1.32323e-06
	47.1229	1.32654e-06
	47.1784	1.34472e-06
	47.234	1.31992e-06
	47.2896	1.32717e-06
	47.3451	-5.68e-13
	47.4165	1.23e-13
	47.488	-4.03e-13
	47.5594	-9.2e-14
	47.6307	-1.39e-13
	47.7022	-8.8e-14
	47.7736	1.33e-13
	47.8451	-9.3e-14
	47.9165	-3.2e-14
	47.9878	-2.79e-13
	48.0593	-1.98e-13
	48.1307	3.35e-13
	48.2022	1.87e-13
	48.2735	-3e-13
	48.3449	1.31555e-06
	48.4005	1.31985e-06
	48.4561	1.32749e-06
	48.5116	1.33177e-06
	48.5671	1.30329e-06
	48.6227	1.32079e-06
	48.6783	1.32953e-06
	48.7338	1.31713e-06
	48.7894	1.32752e-06
	48.8449	1.31969e-06
	48.9005	1.32427e-06
	48.956	1.32625e-06
	49.0116	1.32538e-06
	49.0672	1.32206e-06
	49.1227	1.32027e-06
	49.1782	1.33044e-06
	49.2338	1.32354e-06
	49.2893	1.31529e-06
	49.3449	-6.42e-13
	49.4163	-4.08e-13
	49.4877	-2.97e-13
	49.5591	2.4e-14
	49.6306	-2.53e-13
	49.702	8.8e-14
	49.7734	-5.9e-14
	49.8448	1.32e-13
	49.9162	-1.94e-13
	49.9877	-3.3e-14
	50.059	-7.2e-13
	50.1305	2.21e-13
	50.2019	6.2e-14
	50.2734	-2.94e-13
	50.3448	1.32304e-06
	50.4003	1.32062e-06
	50.4558	1.30208e-06
	50.5114	1.32056e-06
	50.567	1.31911e-06
	50.6225	1.33044e-06
	50.678	1.31138e-06
	50.7336	1.31194e-06
	50.7891	1.33059e-06
	50.8447	1.31811e-06
	50.9003	1.32039e-06
	50.9558	1.32379e-06
	51.0113	1.31536e-06
	51.0669	1.32243e-06
	51.1225	1.32501e-06
	51.178	1.33707e-06
	51.2335	1.31513e-06
	51.2891	1.31416e-06
	51.3447	-2.76e-13
	51.4161	-3.93e-13
	51.4875	6.8e-14
	51.5589	-2.98e-13
	51.6303	-1.67e-13
	51.7018	-4e-15
	51.7732	5.7e-14
	51.8446	-2.22e-13
	51.916	-9.8e-14
	51.9874	-3.7e-14
	52.0589	-3.64e-13
	52.1303	-1.33e-13
	52.2017	1e-13
	52.2731	-9.9e-14
	52.3445	1.31728e-06
	52.4001	1.32345e-06
	52.4557	1.32182e-06
	52.5111	1.31492e-06
	52.5667	1.32559e-06
	52.6223	1.32051e-06
	52.6778	1.33362e-06
	52.7334	1.32453e-06
	52.7889	1.32867e-06
	52.8445	1.33549e-06
	52.9	1.30543e-06
	52.9556	1.33865e-06
	53.0112	1.33083e-06
	53.0666	1.31515e-06
	53.1222	1.30899e-06
	53.1778	1.3276e-06
	53.2334	1.31514e-06
	53.2889	1.31212e-06
	53.3444	-6.68e-13
	53.4158	-2.27e-13
	53.4873	-3.96e-13
	53.5587	6.7e-14
	53.6302	-2.02e-13
	53.7015	1.82e-13
	53.7729	-2.87e-13
	53.8444	3.36e-13
	53.9158	-1.33e-13
	53.9872	1.41e-13
	54.0586	2e-15
	54.13	5.3e-14
	54.2015	2.36e-13
	54.2729	-2.83e-13
	54.3443	1.31963e-06
	54.3998	1.31915e-06
	54.4554	1.31812e-06
	54.511	1.32699e-06
	54.5666	1.32934e-06
	54.622	1.32453e-06
	54.6776	1.32221e-06
	54.7332	1.30398e-06
	54.7887	1.32131e-06
	54.8443	1.31274e-06
	54.8998	1.33465e-06
	54.9554	1.33579e-06
	55.0109	1.3323e-06
	55.0665	1.32221e-06
	55.1221	1.31973e-06
	55.1775	1.32179e-06
	55.2331	1.31529e-06
	55.2887	1.3313e-06
	55.3443	4.10008e-10
	55.4157	-6.1e-14
	55.487	2.2e-14
	55.5585	-1.97e-13
	55.6299	-9.3e-14
	55.7013	-2.12e-13
	55.7727	6.1e-14
	55.8441	9.2e-14
	55.9156	-5.07e-13
	55.987	2.86e-13
	56.0584	-3.3e-14
	56.1298	6.41e-13
	56.2012	2.22e-13
	56.2727	-7.5e-14
	56.3441	1.31675e-06
	56.3996	1.31835e-06
	56.4552	1.31493e-06
	56.5107	1.31349e-06
	56.5663	1.32104e-06
	56.6219	1.34387e-06
	56.6774	1.33313e-06
	56.7329	1.31558e-06
	56.7885	1.30628e-06
	56.8441	1.32468e-06
	56.8996	1.31496e-06
	56.9552	1.32919e-06
	57.0106	1.30599e-06
	57.0662	1.32393e-06
	57.1218	1.31202e-06
	57.1774	1.32916e-06
	57.2329	1.31035e-06
	57.2884	1.32056e-06
	57.344	-5.16e-13
	57.4154	3.97e-13
	57.4869	-4.92e-13
	57.5583	3.19e-13
	57.6296	-4.28e-13
	57.7011	-2.97e-13
	57.7725	-2.33e-13
	57.844	-1.12e-13
	57.9153	2.81e-13
	57.9868	-5.78e-13
	58.0582	5.46e-13
	58.1296	-3.33e-13
	58.2011	7.48e-13
	58.2724	1.41e-13
	58.3439	1.3021e-06
	58.3994	1.31164e-06
	58.455	1.32327e-06
	58.5105	1.31554e-06
	58.566	1.30298e-06
	58.6216	1.32314e-06
	58.6772	1.32925e-06
	58.7327	1.30528e-06
	58.7882	1.30951e-06
	58.8438	1.31219e-06
	58.8994	1.3299e-06
	58.9549	1.31914e-06
	59.0105	1.32631e-06
	59.0661	1.31097e-06
	59.1216	1.32847e-06
	59.1771	1.31207e-06
	59.2327	1.31462e-06
	59.2883	1.32631e-06
	59.3438	-2.61e-13
	59.4152	6.23e-13
	59.4866	-9.36e-13
	59.5581	7.97e-13
	59.6295	1.28e-13
	59.7008	2.51e-13
	59.7723	1.52e-13
	59.8437	2.14e-13
	59.9152	3.7e-14
	59.9866	6.28e-13
	60.0579	-9.9e-14
	60.1294	5.12e-13
	60.2008	-2.74e-13
	60.2723	7.27e-13
	60.3436	1.31613e-06
	60.3992	1.32515e-06
	60.4547	1.31536e-06
	60.5103	1.31998e-06
	60.5659	1.31562e-06
	60.6214	1.31656e-06
	60.6769	1.31232e-06
	60.7325	1.31478e-06
	60.7881	1.3281e-06
	60.8436	1.32108e-06
	60.8991	1.31196e-06
	60.9547	1.32763e-06
	61.0102	1.31303e-06
	61.0658	1.32038e-06
	61.1214	1.33147e-06
	61.1769	1.32734e-06
	61.2324	1.34255e-06
	61.288	1.33099e-06
	61.3436	2.57e-13
	61.415	-5.12e-13
	61.4864	-2.18e-13
	61.5578	-3.87e-13
	61.6292	-4.76e-13
	61.7007	1.67e-13
	61.7721	-9.32e-13
	61.8435	2.32e-13
	61.9149	-5.57e-13
	61.9864	3.06e-13
	62.0578	-1.43e-13
	62.1291	-2.3e-13
	62.2006	8.11e-13
	62.272	-9.08e-13
	62.3434	1.31845e-06
	62.399	1.3223e-06
	62.4545	1.30543e-06
	62.51	1.31987e-06
	62.5656	1.32493e-06
	62.6212	1.32982e-06
	62.6768	1.31211e-06
	62.7322	1.30114e-06
	62.7878	1.31096e-06
	62.8434	1.32003e-06
	62.8989	1.30832e-06
	62.9545	1.32528e-06
	63.01	1.32761e-06
	63.0656	1.33189e-06
	63.1211	1.30442e-06
	63.1767	1.3345e-06
	63.2323	1.33473e-06
	63.2877	1.33135e-06
	63.3433	-9.07e-13
	63.4147	-4.6e-14
	63.4862	-7.02e-13
	63.5576	-1.01e-13
	63.629	2.72e-13
	63.7004	-1.27e-13
	63.7719	2.96e-13
	63.8433	-4.13e-13
	63.9147	-1.62e-13
	63.9861	-1.68e-13
	64.0575	2.73e-13
	64.129	1.6e-14
	64.2004	-3.3e-14
	64.2718	-1.69e-13
	64.3432	1.31815e-06
	64.3988	1.33452e-06
	64.4543	1.32317e-06
	64.5099	1.32692e-06
	64.5654	1.3175e-06
	64.6209	1.32497e-06
	64.6765	1.32177e-06
	64.7321	1.32004e-06
	64.7877	1.32258e-06
	64.8431	1.31378e-06
	64.8987	1.32539e-06
	64.9543	1.32796e-06
	65.0098	1.3434e-06
	65.0654	1.32012e-06
	65.1209	1.32569e-06
	65.1765	1.33237e-06
	65.232	1.31809e-06
	65.2876	1.3184e-06
	65.3432	-6.71e-13
	65.4145	-5.8e-14
	65.4859	-1.07e-13
	65.5574	-2.06e-13
	65.6288	4.38e-13
	65.7003	-4.01e-13
	65.7716	1.62e-13
	65.843	-7e-15
	65.9145	-1.4e-14
	65.9859	3.8e-14
	66.0573	-2.09e-13
	66.1287	2.92e-13
	66.2001	-2.97e-13
	66.2716	1.66e-13
	66.343	1.32697e-06
	66.3985	1.32108e-06
	66.4541	1.32037e-06
	66.5096	1.31169e-06
	66.5652	1.31735e-06
	66.6207	1.31148e-06
	66.6763	1.32367e-06
	66.7318	1.30888e-06
	66.7874	1.3189e-06
	66.843	1.32897e-06
	66.8985	1.32604e-06
	66.954	1.3183e-06
	67.0096	1.3352e-06
	67.0652	1.32523e-06
	67.1207	1.33054e-06
	67.1763	1.34872e-06
	67.2318	1.31492e-06
	67.2873	1.32217e-06
	67.3429	-5.65e-13
	67.4143	1.28e-13
	67.4858	-4.01e-13
	67.5571	-9.8e-14
	67.6286	-1.37e-13
	67.7	-8.3e-14
	67.7715	1.38e-13
	67.8428	-9.9e-14
	67.9142	-3.8e-14
	67.9857	-2.77e-13
	68.0571	-1.93e-13
	68.1286	3.38e-13
	68.1999	1.81e-13
	68.2713	-2.98e-13
	68.3428	1.31955e-06
	68.3983	1.32185e-06
	68.4538	1.32249e-06
	68.5094	1.32677e-06
	68.5649	1.30529e-06
	68.6205	1.32479e-06
	68.6761	1.33153e-06
	68.7316	1.31213e-06
	68.7871	1.31952e-06
	68.8427	1.32369e-06
	68.8983	1.32627e-06
	68.9539	1.33025e-06
	69.0093	1.32038e-06
	69.0649	1.31506e-06
	69.1205	1.31527e-06
	69.176	1.33244e-06
	69.2316	1.32754e-06
	69.2872	1.31729e-06
	69.3427	-6.47e-13
	69.4141	-4.06e-13
	69.4855	-2.93e-13
	69.557	2.8e-14
	69.6284	-2.51e-13
	69.6998	8.3e-14
	69.7712	-5.6e-14
	69.8426	1.37e-13
	69.9141	-1.92e-13
	69.9854	-3.9e-14
	70.0568	-7.18e-13
	70.1283	2.26e-13
	70.1997	6.7e-14
	70.2712	-2.92e-13
	70.3425	1.31704e-06
	70.3981	1.32262e-06
	70.4537	1.30708e-06
	70.5092	1.32356e-06
	70.5647	1.31411e-06
	70.6203	1.32244e-06
	70.6758	1.31538e-06
	70.7314	1.31594e-06
	70.787	1.33259e-06
	70.8425	1.31311e-06
	70.898	1.31239e-06
	70.9536	1.32779e-06
	71.0092	1.31736e-06
	71.0648	1.32743e-06
	71.1202	1.31801e-06
	71.1758	1.33107e-06
	71.2314	1.31913e-06
	71.2869	1.31616e-06
	71.3425	-2.72e-13
	71.4138	-4e-13
	71.4853	6.3e-14
	71.5567	-2.96e-13
	71.6282	-1.63e-13
	71.6996	-2e-15
	71.7709	5.2e-14
	71.8424	-2.27e-13
	71.9138	-9.6e-14
	71.9853	-3.3e-14
	72.0567	-3.62e-13
	72.1281	-1.38e-13
	72.1995	1.03e-13
	72.2709	-9.4e-14
	72.3424	1.31928e-06
	72.3978	1.31745e-06
	72.4534	1.31582e-06
	72.509	1.31692e-06
	72.5645	1.33059e-06
	72.6201	1.32251e-06
	72.6756	1.32762e-06
	72.7311	1.31653e-06
	72.7867	1.33367e-06
	72.8423	1.33849e-06
	72.8979	1.31043e-06
	72.9533	1.33365e-06
	73.0089	1.32483e-06
	73.0645	1.31915e-06
	73.12	1.31099e-06
	73.1756	1.3326e-06
	73.2311	1.30714e-06
	73.2867	1.30612e-06
	73.3422	-6.66e-13
	73.4137	-2.22e-13
	73.4851	-3.91e-13
	73.5565	6.2e-14
	73.6279	-2.07e-13
	73.6993	1.84e-13
	73.7708	-2.83e-13
	73.8422	3.38e-13
	73.9136	-1.38e-13
	73.985	1.43e-13
	74.0564	6e-15
	74.1279	5.7e-14
	74.1992	2.31e-13
	74.2707	-2.88e-13
	74.3421	1.32263e-06
	74.3977	1.32315e-06
	74.4532	1.32012e-06
	74.5087	1.32099e-06
	74.5643	1.32134e-06
	74.6199	1.32953e-06
	74.6754	1.32421e-06
	74.731	1.30798e-06
	74.7865	1.31531e-06
	74.842	1.30474e-06
	74.8976	1.33965e-06
	74.9532	1.33779e-06
	75.0088	1.3363e-06
	75.0642	1.31421e-06
	75.1198	1.31373e-06
	75.1754	1.32479e-06
	75.231	1.32029e-06
	75.2865	1.3363e-06
	75.342	4.1e-10
	75.4134	-6.7e-14
	75.4848	2.4e-14
	75.5563	-1.92e-13
	75.6277	-9.1e-14
	75.6991	-2.18e-13
	75.7705	6.3e-14
	75.842	9.7e-14
	75.9134	-5.02e-13
	75.9848	2.89e-13
	76.0562	-3.8e-14
	76.1276	6.43e-13
	76.1991	2.26e-13
	76.2705	-7.3e-14
	76.3419	1.31175e-06
	76.3974	1.32035e-06
	76.453	1.31893e-06
	76.5086	1.31749e-06
	76.5641	1.32304e-06
	76.6196	1.33887e-06
	76.6752	1.32613e-06
	76.7308	1.32058e-06
	76.7863	1.30828e-06
	76.8419	1.32868e-06
	76.8974	1.30696e-06
	76.9529	1.32419e-06
	77.0085	1.31099e-06
	77.0641	1.32593e-06
	77.1196	1.31602e-06
	77.1751	1.32116e-06
	77.2307	1.30535e-06
	77.2862	1.32356e-06
	77.3418	-5.12e-13
	77.4133	3.99e-13
	77.4846	-4.98e-13
	77.556	3.13e-13
	77.6275	-4.25e-13
	77.6989	-2.92e-13
	77.7704	-2.31e-13
	77.8417	-1.18e-13
	77.9131	2.83e-13
	77.9846	-5.73e-13
	78.056	5.48e-13
	78.1274	-3.39e-13
	78.1988	7.42e-13
	78.2702	1.43e-13
	78.3417	1.3071e-06
	78.3973	1.31464e-06
	78.4527	1.31827e-06
	78.5083	1.31754e-06
	78.5639	1.30698e-06
	78.6194	1.32514e-06
	78.6749	1.32425e-06
	78.7305	1.30028e-06
	78.7861	1.31151e-06
	78.8416	1.31619e-06
	78.8972	1.3319e-06
	78.9527	1.31414e-06
	79.0082	1.31931e-06
	79.0638	1.30597e-06
	79.1194	1.33047e-06
	79.175	1.31607e-06
	79.2305	1.31862e-06
	79.286	1.32131e-06
	79.3416	-2.66e-13
	79.413	6.25e-13
	79.4844	-9.32e-13
	79.5559	7.99e-13
	79.6272	1.23e-13
	79.6987	2.54e-13
	79.7701	1.57e-13
	79.8415	2.18e-13
	79.9129	3.1e-14
	79.9843	6.22e-13
	80.0558	-9.7e-14
	80.1272	5.17e-13
	80.1987	-2.72e-13
	80.27	7.21e-13
	80.3414	1.31813e-06
	80.397	1.33015e-06
	80.4526	1.31836e-06
	80.5081	1.31398e-06
	80.5636	1.30962e-06
	80.6192	1.31856e-06
	80.6748	1.31632e-06
	80.7303	1.31778e-06
	80.7858	1.3231e-06
	80.8414	1.31308e-06
	80.897	1.31596e-06
	80.9525	1.32963e-06
	81.0081	1.31803e-06
	81.0636	1.31538e-06
	81.1191	1.32347e-06
	81.1747	1.33134e-06
	81.2303	1.34455e-06
	81.2858	1.33599e-06
	81.3413	2.5e-13
	81.4128	-5.17e-13
	81.4842	-2.16e-13
	81.5556	-3.83e-13
	81.6271	-4.72e-13
	81.6985	1.69e-13
	81.7699	-9.37e-13
	81.8413	2.34e-13
	81.9127	-5.53e-13
	81.9842	3.08e-13
	82.0555	-1.48e-13
	82.127	-2.27e-13
	82.1984	8.16e-13
	82.2698	-9.03e-13
	82.3413	1.32045e-06
	82.3967	1.3163e-06
	82.4523	1.30743e-06
	82.5079	1.32487e-06
	82.5635	1.32693e-06
	82.6189	1.32382e-06
	82.6745	1.30411e-06
	82.7301	1.30614e-06
	82.7857	1.31596e-06
	82.8412	1.32303e-06
	82.8967	1.30232e-06
	82.9523	1.31728e-06
	83.0078	1.33161e-06
	83.0634	1.33389e-06
	83.119	1.30942e-06
	83.1744	1.3265e-06
	83.23	1.32873e-06
	83.2856	1.33535e-06
	83.3411	-9.05e-13
	83.4126	-4.1e-14
	83.4839	-7.1e-13
	83.5554	-1.07e-13
	83.6268	2.74e-13
	83.6983	-1.23e-13
	83.7697	2.99e-13
	83.841	-4.18e-13
	83.9125	-1.67e-13
	83.9839	-1.66e-13
	84.0554	2.77e-13
	84.1268	1.8e-14
	84.1981	-3.8e-14
	84.2696	-1.67e-13
	84.341	1.32215e-06
	84.3966	1.33652e-06
	84.4521	1.31817e-06
	84.5076	1.32192e-06
	84.5632	1.3205e-06
	84.6188	1.32997e-06
	84.6743	1.32377e-06
	84.7298	1.31404e-06
	84.7854	1.31458e-06
	84.841	1.31878e-06
	84.8965	1.32739e-06
	84.9521	1.33196e-06
	85.0076	1.3374e-06
	85.0631	1.31212e-06
	85.1187	1.33069e-06
	85.1743	1.33537e-06
	85.2299	1.32309e-06
	85.2853	1.3104e-06
	85.3409	-6.77e-13
	85.4123	-5.6e-14
	85.4838	-1.02e-13
	85.5552	-2.01e-13
	85.6266	4.32e-13
	85.698	-4.07e-13
	85.7694	1.64e-13
	85.8409	-2e-15
	85.9123	-1.1e-14
	85.9837	3.2e-14
	86.0551	-2.07e-13
	86.1265	2.96e-13
	86.198	-2.93e-13
	86.2693	1.61e-13
	86.3408	1.32197e-06
	86.3963	1.32308e-06
	86.4519	1.32437e-06
	86.5075	1.31369e-06
	86.563	1.31235e-06
	86.6185	1.31348e-06
	86.6741	1.32767e-06
	86.7297	1.31088e-06
	86.7852	1.3229e-06
	86.8407	1.32397e-06
	86.8963	1.31904e-06
	86.9518	1.3233e-06
	87.0074	1.3372e-06
	87.063	1.32923e-06
	87.1184	1.32254e-06
	87.174	1.34372e-06
	87.2296	1.31692e-06
	87.2852	1.32617e-06
	87.3407	-5.61e-13
	87.4121	1.2e-13
	87.4835	-4.06e-13
	87.555	-9.5e-14
	87.6264	-1.32e-13
	87.6978	-8.1e-14
	87.7692	1.32e-13
	87.8406	-9.7e-14
	87.9121	-3.3e-14
	87.9835	-2.72e-13
	88.0549	-1.91e-13
	88.1263	3.32e-13
	88.1977	1.83e-13
	88.2692	-2.93e-13
	88.3406	1.32255e-06
	88.3961	1.31685e-06
	88.4517	1.32449e-06
	88.5072	1.33077e-06
	88.5628	1.30929e-06
	88.6184	1.32679e-06
	88.6738	1.32653e-06
	88.7294	1.31413e-06
	88.785	1.32352e-06
	88.8405	1.32569e-06
	88.896	1.32127e-06
	88.9516	1.32325e-06
	89.0072	1.32438e-06
	89.0627	1.31906e-06
	89.1183	1.31727e-06
	89.1739	1.33644e-06
	89.2293	1.32054e-06
	89.2849	1.31229e-06
	89.3405	-6.45e-13
	89.4119	-4.02e-13
	89.4834	-2.91e-13
	89.5547	2.3e-14
	89.6261	-2.56e-13
	89.6976	8.5e-14
	89.769	-5.2e-14
	89.8405	1.39e-13
	89.9118	-1.97e-13
	89.9832	-3.6e-14
	90.0547	-7.13e-13
	90.1261	2.28e-13
	90.1975	6.1e-14
	90.2689	-2.98e-13
	90.3403	1.31904e-06
	90.3959	1.32762e-06
	90.4515	1.30908e-06
	90.507	1.31756e-06
	90.5625	1.31611e-06
	90.6181	1.32744e-06
	90.6737	1.31838e-06
	90.7292	1.31094e-06
	90.7847	1.32759e-06
	90.8403	1.31511e-06
	90.8959	1.31639e-06
	90.9514	1.32979e-06
	91.0069	1.31236e-06
	91.0625	1.31943e-06
	91.118	1.32201e-06
	91.1736	1.33307e-06
	91.2292	1.32413e-06
	91.2847	1.31116e-06
	91.3402	-2.77e-13
	91.4117	-3.96e-13
	91.4831	6.5e-14
	91.5546	-2.92e-13
	91.626	-1.61e-13
	91.6973	-7e-15
	91.7688	5.4e-14
	91.8402	-2.23e-13
	91.9116	-9.2e-14
	91.983	-3.8e-14
	92.0544	-3.67e-13
	92.1259	-1.36e-13
	92.1973	1.07e-13
	92.2687	-9.2e-14
	92.3401	1.31328e-06
	92.3957	1.32045e-06
	92.4513	1.32082e-06
	92.5068	1.32192e-06
	92.5623	1.32459e-06
	92.6179	1.31651e-06
	92.6734	1.32962e-06
	92.729	1.32153e-06
	92.7846	1.33567e-06
	92.84	1.33249e-06
	92.8956	1.30243e-06
	92.9512	1.33865e-06
	93.0067	1.32783e-06
	93.0623	1.32415e-06
	93.1178	1.30599e-06
	93.1733	1.3246e-06
	93.2289	1.31114e-06
	93.2845	1.30812e-06
	93.3401	-6.61e-13
	93.4114	-2.3e-13
	93.4829	-3.97e-13
	93.5543	6.4e-14
	93.6257	-2.02e-13
	93.6972	1.89e-13
	93.7685	-2.9e-13
	93.84	3.33e-13
	93.9114	-1.36e-13
	93.9828	1.47e-13
	94.0543	8e-15
	94.1256	5.2e-14
	94.1971	2.33e-13
	94.2685	-2.84e-13
	94.3399	1.32663e-06
	94.3955	1.32515e-06
	94.451	1.31512e-06
	94.5066	1.32399e-06
	94.5621	1.32634e-06
	94.6177	1.33153e-06
	94.6732	1.31821e-06
	94.7287	1.29998e-06
	94.7843	1.32031e-06
	94.8399	1.30974e-06
	94.8954	1.34165e-06
	94.9509	1.33179e-06
	95.0065	1.3283e-06
	95.0621	1.31921e-06
	95.1176	1.31673e-06
	95.1732	1.32879e-06
	95.2287	1.31229e-06
	95.2843	1.3303e-06
	95.3398	4.10004e-10
	95.4112	-6.4e-14
	95.4827	2.9e-14
	95.554	-2e-13
	95.6255	-9.7e-14
	95.6969	-2.16e-13
	95.7684	6.8e-14
	95.8398	9.9e-14
	95.9112	-5.08e-13
	95.9826	2.83e-13
	96.054	-3.6e-14
	96.1255	6.48e-13
	96.1969	2.29e-13
	96.2682	-7.8e-14
	96.3397	1.31375e-06
	96.3953	1.32435e-06
	96.4508	1.32093e-06
	96.5063	1.31249e-06
	96.5619	1.31804e-06
	96.6174	1.34087e-06
	96.673	1.33013e-06
	96.7286	1.32258e-06
	96.7841	1.30328e-06
	96.8396	1.32168e-06
	96.8952	1.31196e-06
	96.9508	1.32619e-06
	97.0063	1.31499e-06
	97.0618	1.31993e-06
	97.1174	1.30802e-06
	97.173	1.32616e-06
	97.2285	1.30735e-06
	97.2841	1.32756e-06
	97.3396	-5.2e-13
	97.411	3.94e-13
	97.4824	-4.95e-13
	97.5539	3.18e-13
	97.6253	-4.21e-13
	97.6967	-2.98e-13
	97.7681	-2.37e-13
	97.8395	-1.16e-13
	97.911	2.88e-13
	97.9824	-5.71e-13
	98.0538	5.42e-13
	98.1252	-3.37e-13
	98.1967	7.47e-13
	98.2681	1.48e-13
	98.3394	1.3011e-06
	98.395	1.30864e-06
	98.4506	1.32027e-06
	98.5061	1.32154e-06
	98.5617	1.30998e-06
	98.6172	1.32014e-06
	98.6727	1.32625e-06
	98.7283	1.30428e-06
	98.7839	1.31551e-06
	98.8394	1.31119e-06
	98.8949	1.3269e-06
	98.9505	1.31614e-06
	99.0061	1.32331e-06
	99.0616	1.30797e-06
	99.1171	1.32547e-06
	99.1727	1.30907e-06
	99.2283	1.31362e-06
	99.2838	1.32331e-06
	99.3394	-2.62e-13
	99.4108	6.29e-13
	99.4822	-9.4e-13
	99.5536	7.94e-13
	99.6251	1.25e-13
	99.6965	2.58e-13
	99.7679	1.59e-13
	99.8393	2.13e-13
	99.9107	3.4e-14
	99.9822	6.27e-13
	100.054	-9.2e-14
	100.125	5.19e-13
	100.196	-2.78e-13
	100.268	7.23e-13
	100.339	1.32313e-06
	100.395	1.33215e-06
	100.45	1.31236e-06
	100.506	1.31598e-06
	100.561	1.31462e-06
	100.617	1.32356e-06
	100.673	1.31932e-06
	100.728	1.31178e-06
	100.784	1.3251e-06
	100.839	1.31708e-06
	100.895	1.31796e-06
	100.95	1.32463e-06
	101.006	1.31003e-06
	101.061	1.31938e-06
	101.117	1.32747e-06
	101.173	1.33334e-06
	101.228	1.33955e-06
	101.284	1.32799e-06
	101.339	2.54e-13
	101.411	-5.15e-13
	101.482	-2.12e-13
	101.553	-3.9e-13
	101.625	-4.77e-13
	101.696	1.64e-13
	101.768	-9.35e-13
	101.839	2.38e-13
	101.911	-5.51e-13
	101.982	3.03e-13
	102.053	-1.46e-13
	102.125	-2.23e-13
	102.196	8.18e-13
	102.268	-9.08e-13
	102.339	1.31545e-06
	102.395	1.3193e-06
	102.45	1.31243e-06
	102.506	1.32687e-06
	102.561	1.32093e-06
	102.617	1.32582e-06
	102.672	1.30911e-06
	102.728	1.30814e-06
	102.783	1.30996e-06
	102.839	1.31703e-06
	102.895	1.30432e-06
	102.95	1.32228e-06
	103.006	1.33461e-06
	103.061	1.32889e-06
	103.117	1.30142e-06
	103.172	1.3305e-06
	103.228	1.33073e-06
	103.283	1.34035e-06
	103.339	-9.1e-13
	103.41	-4.9e-14
	103.482	-7.06e-13
	103.553	-1.05e-13
	103.625	2.79e-13
	103.696	-1.3e-13
	103.767	2.93e-13
	103.839	-4.16e-13
	103.91	-1.63e-13
	103.982	-1.62e-13
	104.053	2.72e-13
	104.125	1.3e-14
	104.196	-3.6e-14
	104.267	-1.63e-13
	104.339	1.32415e-06
	104.394	1.33152e-06
	104.45	1.32017e-06
	104.505	1.32592e-06
	104.561	1.3245e-06
	104.617	1.32397e-06
	104.672	1.31877e-06
	104.728	1.31704e-06
	104.783	1.31958e-06
	104.839	1.32078e-06
	104.894	1.32139e-06
	104.95	1.32396e-06
	105.005	1.3424e-06
	105.061	1.31712e-06
	105.117	1.33469e-06
	105.172	1.32937e-06
	105.228	1.31509e-06
	105.283	1.3154e-06
	105.339	-6.74e-13
	105.41	-5.1e-14
	105.482	-1.1e-13
	105.553	-2.07e-13
	105.624	4.34e-13
	105.696	-4.02e-13
	105.767	1.69e-13
	105.839	-1e-14
	105.91	-1.7e-14
	105.981	3.4e-14
	106.053	-2.02e-13
	106.124	2.99e-13
	106.196	-2.98e-13
	106.267	1.63e-13
	106.339	1.32597e-06
	106.394	1.32708e-06
	106.45	1.32637e-06
	106.505	1.30869e-06
	106.561	1.31435e-06
	106.616	1.31748e-06
	106.672	1.32967e-06
	106.727	1.30588e-06
	106.783	1.3159e-06
	106.839	1.32797e-06
	106.894	1.32304e-06
	106.95	1.3253e-06
	107.005	1.3312e-06
	107.061	1.32223e-06
	107.116	1.32754e-06
	107.172	1.34572e-06
	107.227	1.32092e-06
	107.283	1.31817e-06
	107.338	-5.66e-13
	107.41	1.25e-13
	107.481	-4.04e-13
	107.553	-9.1e-14
	107.624	-1.4e-13
	107.696	-8.6e-14
	107.767	1.35e-13
	107.838	-9.2e-14
	107.91	-3.1e-14
	107.981	-2.78e-13
	108.053	-1.97e-13
	108.124	3.34e-13
	108.196	1.88e-13
	108.267	-2.91e-13
	108.338	1.31655e-06
	108.394	1.31885e-06
	108.45	1.32949e-06
	108.505	1.33377e-06
	108.561	1.30429e-06
	108.616	1.32179e-06
	108.672	1.32853e-06
	108.727	1.31813e-06
	108.783	1.32552e-06
	108.838	1.32069e-06
	108.894	1.32327e-06
	108.949	1.32725e-06
	109.005	1.32638e-06
	109.06	1.31406e-06
	109.116	1.31227e-06
	109.172	1.32944e-06
	109.227	1.32454e-06
	109.283	1.31429e-06
	109.338	-6.41e-13
	109.41	-4.1e-13
	109.481	-2.96e-13
	109.553	2.5e-14
	109.624	-2.52e-13
	109.695	8.9e-14
	109.767	-6e-14
	109.838	1.34e-13
	109.91	-1.95e-13
	109.981	-3.2e-14
	110.053	-7.11e-13
	110.124	2.22e-13
	110.195	6.4e-14
	110.267	-2.93e-13
	110.338	1.32404e-06
	110.394	1.32162e-06
	110.449	1.30308e-06
	110.505	1.31956e-06
	110.56	1.32111e-06
	110.616	1.32944e-06
	110.671	1.31238e-06
	110.727	1.31294e-06
	110.783	1.33259e-06
	110.838	1.32011e-06
	110.894	1.31139e-06
	110.949	1.32479e-06
	111.005	1.31436e-06
	111.06	1.32343e-06
	111.116	1.32401e-06
	111.171	1.32807e-06
	111.227	1.31613e-06
	111.282	1.31516e-06
	111.338	-2.75e-13
	111.41	-3.91e-13
	111.481	6e-14
	111.552	-2.99e-13
	111.624	-1.66e-13
	111.695	-5e-15
	111.767	5.8e-14
	111.838	-2.21e-13
	111.909	-9.7e-14
	111.981	-3.6e-14
	112.052	-3.63e-13
	112.124	-1.32e-13
	112.195	1.09e-13
	112.266	-9.7e-14
	112.338	1.31628e-06
	112.394	1.32445e-06
	112.449	1.32282e-06
	112.505	1.31592e-06
	112.56	1.32659e-06
	112.616	1.32151e-06
	112.671	1.33462e-06
	112.727	1.32353e-06
	112.782	1.32967e-06
	112.838	1.33449e-06
	112.893	1.30743e-06
	112.949	1.34065e-06
	113.004	1.32183e-06
	113.06	1.31615e-06
	113.116	1.30999e-06
	113.171	1.3296e-06
	113.227	1.31414e-06
	113.282	1.30312e-06
	113.338	-6.69e-13
	113.409	-2.26e-13
	113.481	-3.95e-13
	113.552	6.9e-14
	113.623	-2.1e-13
	113.695	1.83e-13
	113.766	-2.86e-13
	113.838	3.35e-13
	113.909	-1.31e-13
	113.981	1.4e-13
	114.052	3e-15
	114.123	5.4e-14
	114.195	2.37e-13
	114.266	-2.82e-13
	114.338	1.32163e-06
	114.393	1.32015e-06
	114.449	1.31712e-06
	114.504	1.32799e-06
	114.56	1.32834e-06
	114.615	1.32653e-06
	114.671	1.32121e-06
	114.727	1.30498e-06
	114.782	1.32231e-06
	114.838	1.30374e-06
	114.893	1.33565e-06
	114.949	1.33379e-06
	115.004	1.3333e-06
	115.06	1.32121e-06
	115.115	1.31073e-06
	115.171	1.32079e-06
	115.227	1.31729e-06
	115.282	1.3333e-06
	115.338	4.10009e-10
	115.409	-7e-14
	115.48	2.1e-14
	115.552	-1.96e-13
	115.623	-9.5e-14
	115.695	-2.11e-13
	115.766	6e-14
	115.838	9.3e-14
	115.909	-5.06e-13
	115.98	2.88e-13
	116.052	-3.1e-14
	116.123	6.42e-13
	116.195	2.23e-13
	116.266	-7.6e-14
	116.338	1.31775e-06
	116.393	1.32735e-06
	116.449	1.31593e-06
	116.504	1.31449e-06
	116.56	1.32204e-06
	116.615	1.34487e-06
	116.671	1.32513e-06
	116.726	1.31758e-06
	116.782	1.30528e-06
	116.837	1.32568e-06
	116.893	1.31396e-06
	116.949	1.32119e-06
	117.004	1.30799e-06
	117.06	1.32493e-06
	117.115	1.31302e-06
	117.171	1.33016e-06
	117.226	1.30135e-06
	117.282	1.31956e-06
	117.337	-5.15e-13
	117.409	3.96e-13
	117.48	-4.91e-13
	117.552	3.1e-13
	117.623	-4.26e-13
	117.695	-2.95e-13
	117.766	-2.32e-13
	117.837	-1.11e-13
	117.909	2.8e-13
	117.98	-5.77e-13
	118.052	5.44e-13
	118.123	-3.32e-13
	118.194	7.49e-13
	118.266	1.42e-13
	118.337	1.3031e-06
	118.393	1.31364e-06
	118.448	1.32527e-06
	118.504	1.32454e-06
	118.559	1.30398e-06
	118.615	1.32214e-06
	118.671	1.33025e-06
	118.726	1.30628e-06
	118.782	1.31051e-06
	118.837	1.31319e-06
	118.893	1.3309e-06
	118.948	1.32014e-06
	119.004	1.32531e-06
	119.059	1.30297e-06
	119.115	1.32747e-06
	119.171	1.31307e-06
	119.226	1.31562e-06
	119.282	1.32731e-06
	119.337	-2.69e-13
	119.409	6.24e-13
	119.48	-9.35e-13
	119.551	7.96e-13
	119.623	1.29e-13
	119.694	2.5e-13
	119.766	1.54e-13
	119.837	2.15e-13
	119.909	3.8e-14
	119.98	6.29e-13
	120.051	-9.7e-14
	120.123	5.14e-13
	120.194	-2.75e-13
	120.266	7.28e-13
	120.337	1.32513e-06
	120.393	1.32615e-06
	120.448	1.31436e-06
	120.504	1.32098e-06
	120.559	1.31662e-06
	120.615	1.31756e-06
	120.67	1.31332e-06
	120.726	1.31378e-06
	120.781	1.3301e-06
	120.837	1.32008e-06
	120.893	1.31296e-06
	120.948	1.32663e-06
	121.004	1.31403e-06
	121.059	1.32138e-06
	121.115	1.32247e-06
	121.17	1.32834e-06
	121.226	1.34155e-06
	121.281	1.33199e-06
	121.337	2.56e-13
	121.408	-5.2e-13
	121.48	-2.19e-13
	121.551	-3.86e-13
	121.623	-4.75e-13
	121.694	1.68e-13
	121.766	-9.31e-13
	121.837	2.31e-13
	121.908	-5.56e-13
	121.98	3.05e-13
	122.051	-1.42e-13
	122.123	-2.21e-13
	122.194	8.13e-13
	122.265	-9.06e-13
	122.337	1.31945e-06
	122.392	1.3233e-06
	122.448	1.30643e-06
	122.503	1.32187e-06
	122.559	1.32393e-06
	122.615	1.33082e-06
	122.67	1.31111e-06
	122.726	1.30214e-06
	122.781	1.31196e-06
	122.837	1.32203e-06
	122.892	1.30932e-06
	122.948	1.31628e-06
	123.003	1.32861e-06
	123.059	1.33089e-06
	123.115	1.30642e-06
	123.17	1.3335e-06
	123.226	1.32573e-06
	123.281	1.33235e-06
	123.337	-9.06e-13
	123.408	-4.5e-14
	123.48	-7.01e-13
	123.551	-1.1e-13
	123.622	2.71e-13
	123.694	-1.26e-13
	123.765	2.95e-13
	123.837	-4.11e-13
	123.908	-1.7e-13
	123.98	-1.67e-13
	124.051	2.74e-13
	124.122	1.7e-14
	124.194	-3.2e-14
	124.265	-1.61e-13
	124.337	1.31915e-06
	124.392	1.33352e-06
	124.448	1.32417e-06
	124.503	1.32792e-06
	124.559	1.3195e-06
	124.614	1.32697e-06
	124.67	1.32277e-06
	124.725	1.32104e-06
	124.781	1.32158e-06
	124.837	1.31478e-06
	124.892	1.32439e-06
	124.948	1.32896e-06
	125.003	1.3444e-06
	125.059	1.31112e-06
	125.114	1.32669e-06
	125.17	1.33437e-06
	125.225	1.32009e-06
	125.281	1.3174e-06
	125.336	-6.8e-13
	125.408	-5.9e-14
	125.479	-1.05e-13
	125.551	-2.04e-13
	125.622	4.39e-13
	125.694	-4.1e-13
	125.765	1.63e-13
	125.836	-6e-15
	125.908	-1.5e-14
	125.979	3.9e-14
	126.051	-2.1e-13
	126.122	2.93e-13
	126.194	-2.96e-13
	126.265	1.68e-13
	126.336	1.32897e-06
	126.392	1.32208e-06
[truncated: 30,196 more rows]

[truncated: 28 more sheets: Figure 5d, Supplementary Figure 2b, Supplementary Figure 3, Supplementary Figure 4, Supplementary Figure 5, Supplementary Figure 8, Supplementary Figure 9, Supplementary Figure 10, Supplementary Figure 11, Supplementary Figure 12, Supplementary Figure 13, Supplementary Figure 15, Supplementary Figure 17, Supplementary Figure 18, Supplementary Figure 19, Supplementary Figure 20, Supplementary Figure 22, Supplementary Figure 23, Supplementary Figure 24, Supplementary Figure 25 …]
